# Supplementary material for: Eradication of avian leukosis virus subgroups J and K in broiler cross chickens by selection against infected birds using multilocus PCR
Source: PLoS One. 2022 Jun 24;17(6):e0269525. doi: 10.1371/journal.pone.0269525 (PMC9231750; doi:10.1371/journal.pone.0269525)
Supplement: S1 File — (CSV) [file pone.0269525.s001.csv]

cycle	channel	sampleID	fluorescence
1	Cy5.5	negative 2	-11.63306442
2	Cy5.5	negative 2	-4.277791383
3	Cy5.5	negative 2	-4.266569741
4	Cy5.5	negative 2	-1.873867707
5	Cy5.5	negative 2	-4.521870316
6	Cy5.5	negative 2	-1.133245186
7	Cy5.5	negative 2	-0.824315001
8	Cy5.5	negative 2	-1.314911037
9	Cy5.5	negative 2	-2.415861341
10	Cy5.5	negative 2	3.62891293
11	Cy5.5	negative 2	-0.527020096
12	Cy5.5	negative 2	-1.696500183
13	Cy5.5	negative 2	2.024237998
14	Cy5.5	negative 2	5.009862633
15	Cy5.5	negative 2	-0.016667584
16	Cy5.5	negative 2	1.729265748
17	Cy5.5	negative 2	1.508151684
18	Cy5.5	negative 2	0.615247225
19	Cy5.5	negative 2	2.168701228
20	Cy5.5	negative 2	3.865583511
21	Cy5.5	negative 2	3.286355822
22	Cy5.5	negative 2	2.277869395
23	Cy5.5	negative 2	3.223423633
24	Cy5.5	negative 2	5.932888175
25	Cy5.5	negative 2	-0.715363553
26	Cy5.5	negative 2	-1.83606464
27	Cy5.5	negative 2	2.316788241
28	Cy5.5	negative 2	-1.057863263
29	Cy5.5	negative 2	2.868869045
30	Cy5.5	negative 2	0.48674653
31	Cy5.5	negative 2	-1.386951773
32	Cy5.5	negative 2	-0.17999611
33	Cy5.5	negative 2	2.16532932
34	Cy5.5	negative 2	-1.728713449
35	Cy5.5	negative 2	-2.682257188
36	Cy5.5	negative 2	-3.952535998
37	Cy5.5	negative 2	-2.941286794
38	Cy5.5	negative 2	-2.466471594
39	Cy5.5	negative 2	0.278182049
40	Cy5.5	negative 2	0.411758311
41	Cy5.5	negative 2	-7.557778515
42	Cy5.5	negative 2	-4.769658334
43	Cy5.5	negative 2	-0.150528242
44	Cy5.5	negative 2	3.598857783
45	Cy5.5	negative 2	3.367386321
46	Cy5.5	negative 2	2.920690916
47	Cy5.5	negative 2	0.641130397
48	Cy5.5	negative 2	-1.099887683
49	Cy5.5	negative 2	2.772380914
50	Cy5.5	negative 2	-1.574545401
1	ROX	negative 2	-0.620973394
2	ROX	negative 2	-4.617355019
3	ROX	negative 2	1.004316444
4	ROX	negative 2	-2.203223873
5	ROX	negative 2	-5.029054419
6	ROX	negative 2	0.293317109
7	ROX	negative 2	-0.475707379
8	ROX	negative 2	-0.443320782
9	ROX	negative 2	-2.672610669
10	ROX	negative 2	2.417093612
11	ROX	negative 2	1.003366758
12	ROX	negative 2	3.560417992
13	ROX	negative 2	-0.378746569
14	ROX	negative 2	1.076182478
15	ROX	negative 2	0.442598849
16	ROX	negative 2	0.528949093
17	ROX	negative 2	-0.369327893
18	ROX	negative 2	-1.356283879
19	ROX	negative 2	0.407430109
20	ROX	negative 2	0.621000477
21	ROX	negative 2	-0.813316662
22	ROX	negative 2	1.378665534
23	ROX	negative 2	3.266363663
24	ROX	negative 2	1.892559669
25	ROX	negative 2	-1.29800808
26	ROX	negative 2	0.402434201
27	ROX	negative 2	0.19398893
28	ROX	negative 2	3.497411038
29	ROX	negative 2	-2.542889308
30	ROX	negative 2	-1.065273446
31	ROX	negative 2	-0.054478298
32	ROX	negative 2	5.374689266
33	ROX	negative 2	1.562667528
34	ROX	negative 2	3.639462371
35	ROX	negative 2	-2.066594548
36	ROX	negative 2	-3.624291026
37	ROX	negative 2	1.571225081
38	ROX	negative 2	-1.681287419
39	ROX	negative 2	-0.039915398
40	ROX	negative 2	-2.2542606
41	ROX	negative 2	-1.41703105
42	ROX	negative 2	0.145198637
43	ROX	negative 2	-2.292519204
44	ROX	negative 2	1.791164868
45	ROX	negative 2	-1.766603211
46	ROX	negative 2	0.003930878
47	ROX	negative 2	-3.936968439
48	ROX	negative 2	-1.945122125
49	ROX	negative 2	0.963919504
50	ROX	negative 2	5.271390894
1	Cy5.5	negative 3	-0.573947001
2	Cy5.5	negative 3	-1.515357729
3	Cy5.5	negative 3	-1.048803842
4	Cy5.5	negative 3	-1.286658734
5	Cy5.5	negative 3	2.320481875
6	Cy5.5	negative 3	-2.433657509
7	Cy5.5	negative 3	1.714228152
8	Cy5.5	negative 3	-2.027593301
9	Cy5.5	negative 3	2.126278717
10	Cy5.5	negative 3	-0.743622469
11	Cy5.5	negative 3	-3.154490855
12	Cy5.5	negative 3	2.261386487
13	Cy5.5	negative 3	4.306032238
14	Cy5.5	negative 3	0.697471435
15	Cy5.5	negative 3	7.914398299
16	Cy5.5	negative 3	4.081756581
17	Cy5.5	negative 3	0.672362388
18	Cy5.5	negative 3	-0.549043177
19	Cy5.5	negative 3	-0.138233907
20	Cy5.5	negative 3	1.784836593
21	Cy5.5	negative 3	-0.649764111
22	Cy5.5	negative 3	1.043223094
23	Cy5.5	negative 3	-5.741151673
24	Cy5.5	negative 3	-2.884327533
25	Cy5.5	negative 3	-0.805446549
26	Cy5.5	negative 3	1.508679435
27	Cy5.5	negative 3	-2.44232869
28	Cy5.5	negative 3	-2.025874275
29	Cy5.5	negative 3	-0.698271852
30	Cy5.5	negative 3	-2.38336797
31	Cy5.5	negative 3	-2.299027248
32	Cy5.5	negative 3	-3.707035876
33	Cy5.5	negative 3	-2.920923654
34	Cy5.5	negative 3	-1.842488305
35	Cy5.5	negative 3	1.243952232
36	Cy5.5	negative 3	0.739280037
37	Cy5.5	negative 3	-1.711212966
38	Cy5.5	negative 3	-1.088704907
39	Cy5.5	negative 3	3.787906346
40	Cy5.5	negative 3	-1.709105589
41	Cy5.5	negative 3	-4.312292402
42	Cy5.5	negative 3	-2.637574383
43	Cy5.5	negative 3	1.375261097
44	Cy5.5	negative 3	0.896079571
45	Cy5.5	negative 3	0.42618868
46	Cy5.5	negative 3	0.038821902
47	Cy5.5	negative 3	0.261504759
48	Cy5.5	negative 3	4.291642157
49	Cy5.5	negative 3	3.063884551
50	Cy5.5	negative 3	3.99389193
1	ROX	negative 3	1.86077947
2	ROX	negative 3	-3.533666111
3	ROX	negative 3	1.210162549
4	ROX	negative 3	-2.144428773
5	ROX	negative 3	-1.231373496
6	ROX	negative 3	-0.295756466
7	ROX	negative 3	0.50374621
8	ROX	negative 3	-0.977516796
9	ROX	negative 3	-2.269506172
10	ROX	negative 3	-1.146912311
11	ROX	negative 3	-1.741816309
12	ROX	negative 3	1.521859516
13	ROX	negative 3	1.080407431
14	ROX	negative 3	1.806923244
15	ROX	negative 3	-0.591094159
16	ROX	negative 3	-0.407777757
17	ROX	negative 3	1.674520054
18	ROX	negative 3	-1.071229066
19	ROX	negative 3	2.748803811
20	ROX	negative 3	2.786975632
21	ROX	negative 3	1.146670095
22	ROX	negative 3	0.205358673
23	ROX	negative 3	-2.489571325
24	ROX	negative 3	2.142110245
25	ROX	negative 3	1.174486797
26	ROX	negative 3	-4.130706298
27	ROX	negative 3	0.115300015
28	ROX	negative 3	2.019968827
29	ROX	negative 3	-2.519367239
30	ROX	negative 3	1.771334669
31	ROX	negative 3	1.382836563
32	ROX	negative 3	0.978396569
33	ROX	negative 3	2.714248871
34	ROX	negative 3	0.689759568
35	ROX	negative 3	-0.049971346
36	ROX	negative 3	-0.415393553
37	ROX	negative 3	-0.270297519
38	ROX	negative 3	1.450187628
39	ROX	negative 3	-4.363853281
40	ROX	negative 3	1.447981022
41	ROX	negative 3	2.456896721
42	ROX	negative 3	-0.383566122
43	ROX	negative 3	0.286827488
44	ROX	negative 3	-0.455350335
45	ROX	negative 3	2.524785416
46	ROX	negative 3	-4.721827641
47	ROX	negative 3	0.219902488
48	ROX	negative 3	0.120368994
49	ROX	negative 3	-3.856212512
50	ROX	negative 3	1.605557651
1	Cy5.5	negative 4	-4.48972443
2	Cy5.5	negative 4	-3.811432502
3	Cy5.5	negative 4	-0.769575883
4	Cy5.5	negative 4	0.027139782
5	Cy5.5	negative 4	-1.837263527
6	Cy5.5	negative 4	0.701502045
7	Cy5.5	negative 4	3.585175124
8	Cy5.5	negative 4	-1.568701875
9	Cy5.5	negative 4	1.703269851
10	Cy5.5	negative 4	-4.669692474
11	Cy5.5	negative 4	1.900158582
12	Cy5.5	negative 4	1.127714179
13	Cy5.5	negative 4	2.830520341
14	Cy5.5	negative 4	2.641578749
15	Cy5.5	negative 4	-4.142544144
16	Cy5.5	negative 4	3.344276643
17	Cy5.5	negative 4	0.672377516
18	Cy5.5	negative 4	3.325163255
19	Cy5.5	negative 4	-4.706463593
20	Cy5.5	negative 4	-0.33216946
21	Cy5.5	negative 4	5.217358733
22	Cy5.5	negative 4	-3.426052462
23	Cy5.5	negative 4	-1.397367423
24	Cy5.5	negative 4	2.847072773
25	Cy5.5	negative 4	-0.978754002
26	Cy5.5	negative 4	-0.931462931
27	Cy5.5	negative 4	1.211470965
28	Cy5.5	negative 4	-2.980090961
29	Cy5.5	negative 4	2.054557643
30	Cy5.5	negative 4	2.737363028
31	Cy5.5	negative 4	-4.676921818
32	Cy5.5	negative 4	-2.416254001
33	Cy5.5	negative 4	1.263230545
34	Cy5.5	negative 4	-2.063237922
35	Cy5.5	negative 4	-2.17413506
36	Cy5.5	negative 4	2.123934721
37	Cy5.5	negative 4	-2.686217605
38	Cy5.5	negative 4	-0.596398493
39	Cy5.5	negative 4	-1.052921763
40	Cy5.5	negative 4	1.247277895
41	Cy5.5	negative 4	-5.429272491
42	Cy5.5	negative 4	3.619956574
43	Cy5.5	negative 4	3.064444893
44	Cy5.5	negative 4	-1.994811064
45	Cy5.5	negative 4	1.642610245
46	Cy5.5	negative 4	-0.837208366
47	Cy5.5	negative 4	-1.273982279
48	Cy5.5	negative 4	4.4762641
49	Cy5.5	negative 4	1.901728737
50	Cy5.5	negative 4	0.287303687
1	ROX	negative 4	-2.568797402
2	ROX	negative 4	0.741438301
3	ROX	negative 4	-0.568279526
4	ROX	negative 4	-0.454848694
5	ROX	negative 4	0.056632392
6	ROX	negative 4	1.834074325
7	ROX	negative 4	0.298934745
8	ROX	negative 4	-1.718919727
9	ROX	negative 4	-0.502438429
10	ROX	negative 4	1.7258705
11	ROX	negative 4	-0.092602072
12	ROX	negative 4	0.554666549
13	ROX	negative 4	-1.569798136
14	ROX	negative 4	-2.343573575
15	ROX	negative 4	0.964611543
16	ROX	negative 4	-5.021975698
17	ROX	negative 4	2.205406011
18	ROX	negative 4	-0.23349507
19	ROX	negative 4	1.014416123
20	ROX	negative 4	-1.780745517
21	ROX	negative 4	2.373446643
22	ROX	negative 4	2.723012127
23	ROX	negative 4	-2.747008307
24	ROX	negative 4	1.209675707
25	ROX	negative 4	1.415180393
26	ROX	negative 4	1.151245039
27	ROX	negative 4	-0.756187878
28	ROX	negative 4	1.818245409
29	ROX	negative 4	1.667294127
30	ROX	negative 4	2.238207885
31	ROX	negative 4	0.839830681
32	ROX	negative 4	4.650388869
33	ROX	negative 4	3.319288967
34	ROX	negative 4	1.880296699
35	ROX	negative 4	0.667889636
36	ROX	negative 4	-5.192536395
37	ROX	negative 4	-1.952066837
38	ROX	negative 4	-3.641013224
39	ROX	negative 4	-2.644709768
40	ROX	negative 4	-4.766587598
41	ROX	negative 4	1.153378334
42	ROX	negative 4	1.900766935
43	ROX	negative 4	1.348883259
44	ROX	negative 4	0.101139393
45	ROX	negative 4	-0.866195559
46	ROX	negative 4	4.030886547
47	ROX	negative 4	-3.650352814
48	ROX	negative 4	-4.519573874
49	ROX	negative 4	2.581226956
50	ROX	negative 4	2.766698157
1	Cy5.5	negative 5	3.725860671
2	Cy5.5	negative 5	3.141349082
3	Cy5.5	negative 5	0.643539876
4	Cy5.5	negative 5	4.309261402
5	Cy5.5	negative 5	-0.530159744
6	Cy5.5	negative 5	0.429997205
7	Cy5.5	negative 5	0.541080925
8	Cy5.5	negative 5	-0.416911812
9	Cy5.5	negative 5	-0.315681339
10	Cy5.5	negative 5	2.08836017
11	Cy5.5	negative 5	-2.736681222
12	Cy5.5	negative 5	-1.881370009
13	Cy5.5	negative 5	2.658796875
14	Cy5.5	negative 5	-3.910465575
15	Cy5.5	negative 5	0.961888647
16	Cy5.5	negative 5	0.129457311
17	Cy5.5	negative 5	-1.456203572
18	Cy5.5	negative 5	0.20222769
19	Cy5.5	negative 5	-1.539580192
20	Cy5.5	negative 5	-2.636012212
21	Cy5.5	negative 5	0.707939446
22	Cy5.5	negative 5	1.161342036
23	Cy5.5	negative 5	4.017591488
24	Cy5.5	negative 5	0.784292044
25	Cy5.5	negative 5	0.741741811
26	Cy5.5	negative 5	0.050581557
27	Cy5.5	negative 5	-1.283314709
28	Cy5.5	negative 5	0.257218906
29	Cy5.5	negative 5	0.546034805
30	Cy5.5	negative 5	0.533059237
31	Cy5.5	negative 5	0.091416468
32	Cy5.5	negative 5	-1.826248091
33	Cy5.5	negative 5	1.748813588
34	Cy5.5	negative 5	-4.556860043
35	Cy5.5	negative 5	-0.15170835
36	Cy5.5	negative 5	-3.009129105
37	Cy5.5	negative 5	2.847941281
38	Cy5.5	negative 5	-0.790541405
39	Cy5.5	negative 5	-0.591085694
40	Cy5.5	negative 5	-1.685814831
41	Cy5.5	negative 5	-1.156009851
42	Cy5.5	negative 5	-0.658005228
43	Cy5.5	negative 5	-0.058686865
44	Cy5.5	negative 5	0.326174394
45	Cy5.5	negative 5	0.731566721
46	Cy5.5	negative 5	3.968031018
47	Cy5.5	negative 5	1.320560445
48	Cy5.5	negative 5	0.036823083
49	Cy5.5	negative 5	0.904557322
50	Cy5.5	negative 5	0.351611107
1	ROX	negative 5	-5.221723688
2	ROX	negative 5	-3.43311738
3	ROX	negative 5	3.994847159
4	ROX	negative 5	-1.230501873
5	ROX	negative 5	-1.950814839
6	ROX	negative 5	-0.014645874
7	ROX	negative 5	-0.630572559
8	ROX	negative 5	-1.637153378
9	ROX	negative 5	3.227000541
10	ROX	negative 5	-0.554454434
11	ROX	negative 5	-1.040018008
12	ROX	negative 5	1.710328577
13	ROX	negative 5	0.020948604
14	ROX	negative 5	1.438641476
15	ROX	negative 5	-2.725083786
16	ROX	negative 5	-1.622665073
17	ROX	negative 5	1.905792035
18	ROX	negative 5	1.198535075
19	ROX	negative 5	0.318297311
20	ROX	negative 5	0.087277685
21	ROX	negative 5	-1.271230386
22	ROX	negative 5	0.013736798
23	ROX	negative 5	-1.666689708
24	ROX	negative 5	-1.395449995
25	ROX	negative 5	2.134157586
26	ROX	negative 5	1.895373224
27	ROX	negative 5	0.128513528
28	ROX	negative 5	0.965855855
29	ROX	negative 5	-2.02024647
30	ROX	negative 5	2.167325731
31	ROX	negative 5	-0.572511681
32	ROX	negative 5	-0.43682372
33	ROX	negative 5	-0.809615749
34	ROX	negative 5	4.280162408
35	ROX	negative 5	-2.591218003
36	ROX	negative 5	-1.466554716
37	ROX	negative 5	1.142966756
38	ROX	negative 5	-4.253973714
39	ROX	negative 5	-3.034530398
40	ROX	negative 5	-2.720886313
41	ROX	negative 5	-1.322411709
42	ROX	negative 5	3.828063951
43	ROX	negative 5	1.937263221
44	ROX	negative 5	-1.718630626
45	ROX	negative 5	-1.680090298
46	ROX	negative 5	2.531978943
47	ROX	negative 5	6.447233603
48	ROX	negative 5	-2.822458947
49	ROX	negative 5	1.692090278
50	ROX	negative 5	-0.930302733
1	Cy5.5	negative 6	-3.24646522
2	Cy5.5	negative 6	-1.75029756
3	Cy5.5	negative 6	-1.998847641
4	Cy5.5	negative 6	0.739106667
5	Cy5.5	negative 6	1.719244638
6	Cy5.5	negative 6	-1.560916577
7	Cy5.5	negative 6	3.099022432
8	Cy5.5	negative 6	0.94084041
9	Cy5.5	negative 6	0.375672552
10	Cy5.5	negative 6	-0.62421323
11	Cy5.5	negative 6	2.21874402
12	Cy5.5	negative 6	0.753370116
13	Cy5.5	negative 6	-1.335081023
14	Cy5.5	negative 6	-1.48711284
15	Cy5.5	negative 6	3.013737744
16	Cy5.5	negative 6	0.455607608
17	Cy5.5	negative 6	-2.39557581
18	Cy5.5	negative 6	0.43084682
19	Cy5.5	negative 6	-1.973992599
20	Cy5.5	negative 6	-0.344002945
21	Cy5.5	negative 6	1.910035034
22	Cy5.5	negative 6	3.116477084
23	Cy5.5	negative 6	-0.054593259
24	Cy5.5	negative 6	0.139845286
25	Cy5.5	negative 6	-1.210307467
26	Cy5.5	negative 6	-2.918606478
27	Cy5.5	negative 6	-3.62250415
28	Cy5.5	negative 6	0.614282053
29	Cy5.5	negative 6	1.611939502
30	Cy5.5	negative 6	-0.430391536
31	Cy5.5	negative 6	-1.53392901
32	Cy5.5	negative 6	2.279912699
33	Cy5.5	negative 6	-5.849536419
34	Cy5.5	negative 6	0.338176322
35	Cy5.5	negative 6	2.201596063
36	Cy5.5	negative 6	1.284824562
37	Cy5.5	negative 6	1.467554137
38	Cy5.5	negative 6	-1.373382707
39	Cy5.5	negative 6	-3.397463738
40	Cy5.5	negative 6	-1.678526092
41	Cy5.5	negative 6	1.724486692
42	Cy5.5	negative 6	1.095813058
43	Cy5.5	negative 6	1.595026078
44	Cy5.5	negative 6	1.734670414
45	Cy5.5	negative 6	-0.206394991
46	Cy5.5	negative 6	1.840816589
47	Cy5.5	negative 6	-2.214010448
48	Cy5.5	negative 6	2.15457827
49	Cy5.5	negative 6	-1.001081376
50	Cy5.5	negative 6	1.523734173
1	ROX	negative 6	3.478964109
2	ROX	negative 6	-0.595216123
3	ROX	negative 6	4.462881605
4	ROX	negative 6	1.180979014
5	ROX	negative 6	-3.422637517
6	ROX	negative 6	-1.405842187
7	ROX	negative 6	-0.58299594
8	ROX	negative 6	-0.965612087
9	ROX	negative 6	1.07135308
10	ROX	negative 6	-1.894125086
11	ROX	negative 6	-1.069771424
12	ROX	negative 6	5.66394493
13	ROX	negative 6	0.74833802
14	ROX	negative 6	1.66435311
15	ROX	negative 6	-6.348487386
16	ROX	negative 6	0.549785315
17	ROX	negative 6	-1.043939436
18	ROX	negative 6	-0.413562082
19	ROX	negative 6	-1.989206358
20	ROX	negative 6	1.659650502
21	ROX	negative 6	1.144156492
22	ROX	negative 6	-1.279901127
23	ROX	negative 6	-1.504909483
24	ROX	negative 6	-2.053946271
25	ROX	negative 6	3.251971321
26	ROX	negative 6	-0.160571758
27	ROX	negative 6	0.281886084
28	ROX	negative 6	5.839922936
29	ROX	negative 6	-1.555021546
30	ROX	negative 6	0.560963733
31	ROX	negative 6	-1.632038817
32	ROX	negative 6	1.049574421
33	ROX	negative 6	0.131582418
34	ROX	negative 6	0.412828402
35	ROX	negative 6	0.349530699
36	ROX	negative 6	1.218585436
37	ROX	negative 6	1.100026613
38	ROX	negative 6	-3.26888974
39	ROX	negative 6	2.433619976
40	ROX	negative 6	3.423135257
41	ROX	negative 6	1.038920633
42	ROX	negative 6	-4.690652959
43	ROX	negative 6	2.004203879
44	ROX	negative 6	-1.033630357
45	ROX	negative 6	0.423768493
46	ROX	negative 6	1.000030897
47	ROX	negative 6	-1.503023972
48	ROX	negative 6	-2.017828859
49	ROX	negative 6	0.238691055
50	ROX	negative 6	0.150594465
1	Cy5.5	negative 7	-4.438203237
2	Cy5.5	negative 7	-2.477981272
3	Cy5.5	negative 7	-2.920291009
4	Cy5.5	negative 7	-5.286098197
5	Cy5.5	negative 7	1.011040088
6	Cy5.5	negative 7	-3.621017293
7	Cy5.5	negative 7	2.045795512
8	Cy5.5	negative 7	-4.603773078
9	Cy5.5	negative 7	2.6295629
10	Cy5.5	negative 7	-0.400379157
11	Cy5.5	negative 7	2.83864217
12	Cy5.5	negative 7	2.876529028
13	Cy5.5	negative 7	5.731981002
14	Cy5.5	negative 7	-2.254541342
15	Cy5.5	negative 7	4.753548051
16	Cy5.5	negative 7	-1.030214855
17	Cy5.5	negative 7	0.64187272
18	Cy5.5	negative 7	2.349359497
19	Cy5.5	negative 7	0.054824069
20	Cy5.5	negative 7	-1.500298246
21	Cy5.5	negative 7	0.786306039
22	Cy5.5	negative 7	4.007703604
23	Cy5.5	negative 7	3.649326425
24	Cy5.5	negative 7	-2.753683857
25	Cy5.5	negative 7	-2.868511176
26	Cy5.5	negative 7	-2.365215586
27	Cy5.5	negative 7	2.459768676
28	Cy5.5	negative 7	0.03365321
29	Cy5.5	negative 7	4.665923242
30	Cy5.5	negative 7	-2.478748938
31	Cy5.5	negative 7	-2.232461332
32	Cy5.5	negative 7	1.905838251
33	Cy5.5	negative 7	-0.970753681
34	Cy5.5	negative 7	3.128243932
35	Cy5.5	negative 7	-0.231523127
36	Cy5.5	negative 7	-5.817451388
37	Cy5.5	negative 7	4.695917418
38	Cy5.5	negative 7	-1.421461079
39	Cy5.5	negative 7	-3.671876944
40	Cy5.5	negative 7	-1.815668995
41	Cy5.5	negative 7	-1.311485951
42	Cy5.5	negative 7	-1.195376214
43	Cy5.5	negative 7	1.923533454
44	Cy5.5	negative 7	-0.453679877
45	Cy5.5	negative 7	0.685750312
46	Cy5.5	negative 7	-0.237073348
47	Cy5.5	negative 7	3.164548228
48	Cy5.5	negative 7	-1.159079685
49	Cy5.5	negative 7	0.682742237
50	Cy5.5	negative 7	-0.190783518
1	ROX	negative 7	-3.54083806
2	ROX	negative 7	-4.093012796
3	ROX	negative 7	1.725428214
4	ROX	negative 7	1.443702146
5	ROX	negative 7	0.923060561
6	ROX	negative 7	1.619349624
7	ROX	negative 7	1.08818374
8	ROX	negative 7	-1.740968608
9	ROX	negative 7	2.594182453
10	ROX	negative 7	2.226615234
11	ROX	negative 7	-0.131456772
12	ROX	negative 7	-0.326461254
13	ROX	negative 7	-0.004927401
14	ROX	negative 7	-0.847541746
15	ROX	negative 7	-0.728968119
16	ROX	negative 7	0.772136686
17	ROX	negative 7	0.565437738
18	ROX	negative 7	0.139355382
19	ROX	negative 7	-4.064217157
20	ROX	negative 7	-1.855171775
21	ROX	negative 7	-3.654508387
22	ROX	negative 7	-0.707983856
23	ROX	negative 7	-0.592261886
24	ROX	negative 7	0.468411063
25	ROX	negative 7	-0.254798934
26	ROX	negative 7	-4.323463487
27	ROX	negative 7	0.563363378
28	ROX	negative 7	1.136379176
29	ROX	negative 7	-2.351950589
30	ROX	negative 7	-2.005286477
31	ROX	negative 7	3.204525607
32	ROX	negative 7	-0.881317512
33	ROX	negative 7	1.200604786
34	ROX	negative 7	-4.262621969
35	ROX	negative 7	0.223651805
36	ROX	negative 7	2.836389603
37	ROX	negative 7	0.08618328
38	ROX	negative 7	-5.811844192
39	ROX	negative 7	1.718642566
40	ROX	negative 7	2.090193243
41	ROX	negative 7	1.414602783
42	ROX	negative 7	2.277527596
43	ROX	negative 7	6.676781763
44	ROX	negative 7	0.78817725
45	ROX	negative 7	-1.14618114
46	ROX	negative 7	1.577724973
47	ROX	negative 7	0.579945801
48	ROX	negative 7	-1.358699013
49	ROX	negative 7	-1.259950017
50	ROX	negative 7	-0.594683952
1	Cy5.5	negative 8	-22.0992661
2	Cy5.5	negative 8	-13.2352368
3	Cy5.5	negative 8	-3.670922721
4	Cy5.5	negative 8	-5.873904272
5	Cy5.5	negative 8	-3.340120819
6	Cy5.5	negative 8	-0.219644204
7	Cy5.5	negative 8	-2.746186702
8	Cy5.5	negative 8	-0.342157606
9	Cy5.5	negative 8	-2.308320245
10	Cy5.5	negative 8	1.835987
11	Cy5.5	negative 8	-1.248651507
12	Cy5.5	negative 8	3.509883432
13	Cy5.5	negative 8	2.108363543
14	Cy5.5	negative 8	1.986385037
15	Cy5.5	negative 8	1.615348476
16	Cy5.5	negative 8	-1.561480789
17	Cy5.5	negative 8	4.15203214
18	Cy5.5	negative 8	2.334234331
19	Cy5.5	negative 8	3.934687974
20	Cy5.5	negative 8	2.395958308
21	Cy5.5	negative 8	2.689886041
22	Cy5.5	negative 8	-2.499499713
23	Cy5.5	negative 8	2.179671999
24	Cy5.5	negative 8	2.525687052
25	Cy5.5	negative 8	3.431478345
26	Cy5.5	negative 8	0.429726178
27	Cy5.5	negative 8	-0.165582971
28	Cy5.5	negative 8	1.870786243
29	Cy5.5	negative 8	2.156745501
30	Cy5.5	negative 8	-0.25086139
31	Cy5.5	negative 8	2.994766664
32	Cy5.5	negative 8	-1.556884109
33	Cy5.5	negative 8	1.001867878
34	Cy5.5	negative 8	1.756032945
35	Cy5.5	negative 8	0.834021376
36	Cy5.5	negative 8	0.902457107
37	Cy5.5	negative 8	-4.642465467
38	Cy5.5	negative 8	-0.552063058
39	Cy5.5	negative 8	-4.444938231
40	Cy5.5	negative 8	-3.395252738
41	Cy5.5	negative 8	1.171647644
42	Cy5.5	negative 8	-0.551682794
43	Cy5.5	negative 8	-0.425287153
44	Cy5.5	negative 8	-0.316763129
45	Cy5.5	negative 8	1.272132628
46	Cy5.5	negative 8	-0.927586713
47	Cy5.5	negative 8	0.127972335
48	Cy5.5	negative 8	-0.740612137
49	Cy5.5	negative 8	-4.771019184
50	Cy5.5	negative 8	3.311791112
1	ROX	negative 8	-3.858471589
2	ROX	negative 8	-3.672577402
3	ROX	negative 8	-1.768428219
4	ROX	negative 8	-0.772494396
5	ROX	negative 8	0.463635786
6	ROX	negative 8	1.270397615
7	ROX	negative 8	1.179860665
8	ROX	negative 8	-2.75660447
9	ROX	negative 8	-1.454084806
10	ROX	negative 8	1.667100626
11	ROX	negative 8	-0.338923415
12	ROX	negative 8	1.165745088
13	ROX	negative 8	-0.593855406
14	ROX	negative 8	2.265947098
15	ROX	negative 8	1.575858418
16	ROX	negative 8	4.69706181
17	ROX	negative 8	1.645302365
18	ROX	negative 8	-0.399437339
19	ROX	negative 8	2.900489725
20	ROX	negative 8	-2.436074193
21	ROX	negative 8	-1.79747534
22	ROX	negative 8	-0.766431189
23	ROX	negative 8	2.017732369
24	ROX	negative 8	-0.840514016
25	ROX	negative 8	-1.733679033
26	ROX	negative 8	1.09528374
27	ROX	negative 8	-4.908085147
28	ROX	negative 8	0.141943262
29	ROX	negative 8	0.962484881
30	ROX	negative 8	2.693314154
31	ROX	negative 8	-1.098425229
32	ROX	negative 8	-0.428416618
33	ROX	negative 8	-1.506135415
34	ROX	negative 8	1.106230243
35	ROX	negative 8	-2.096261476
36	ROX	negative 8	-1.972125658
37	ROX	negative 8	-2.460684095
38	ROX	negative 8	0.906517395
39	ROX	negative 8	2.698045122
40	ROX	negative 8	-0.676553441
41	ROX	negative 8	-2.398362061
42	ROX	negative 8	2.160195438
43	ROX	negative 8	1.219239507
44	ROX	negative 8	0.630397337
45	ROX	negative 8	-1.442119994
46	ROX	negative 8	-0.026807389
47	ROX	negative 8	-0.328019956
48	ROX	negative 8	-3.405144424
49	ROX	negative 8	3.006060197
50	ROX	negative 8	4.020747871
1	Cy5.5	ALV J+ 2	-8.616428164
2	Cy5.5	ALV J+ 2	-3.57394153
3	Cy5.5	ALV J+ 2	-3.985576996
4	Cy5.5	ALV J+ 2	-0.483763452
5	Cy5.5	ALV J+ 2	-4.795076111
6	Cy5.5	ALV J+ 2	1.786919871
7	Cy5.5	ALV J+ 2	2.259808097
8	Cy5.5	ALV J+ 2	-2.060455811
9	Cy5.5	ALV J+ 2	0.548883512
10	Cy5.5	ALV J+ 2	-2.470553699
11	Cy5.5	ALV J+ 2	1.554013095
12	Cy5.5	ALV J+ 2	2.790328022
13	Cy5.5	ALV J+ 2	-2.436044199
14	Cy5.5	ALV J+ 2	0.890943808
15	Cy5.5	ALV J+ 2	-0.944515071
16	Cy5.5	ALV J+ 2	-1.079840413
17	Cy5.5	ALV J+ 2	5.216267233
18	Cy5.5	ALV J+ 2	0.564120534
19	Cy5.5	ALV J+ 2	4.270959344
20	Cy5.5	ALV J+ 2	1.354217667
21	Cy5.5	ALV J+ 2	2.820559834
22	Cy5.5	ALV J+ 2	-1.317824533
23	Cy5.5	ALV J+ 2	5.018561326
24	Cy5.5	ALV J+ 2	-0.696658855
25	Cy5.5	ALV J+ 2	3.822690461
26	Cy5.5	ALV J+ 2	-1.216587582
27	Cy5.5	ALV J+ 2	0.18957409
28	Cy5.5	ALV J+ 2	-1.011629846
29	Cy5.5	ALV J+ 2	-4.079345663
30	Cy5.5	ALV J+ 2	-1.131733499
31	Cy5.5	ALV J+ 2	-2.747753064
32	Cy5.5	ALV J+ 2	3.566796086
33	Cy5.5	ALV J+ 2	-4.117589923
34	Cy5.5	ALV J+ 2	-2.645520766
35	Cy5.5	ALV J+ 2	-0.513210689
36	Cy5.5	ALV J+ 2	3.858099754
37	Cy5.5	ALV J+ 2	0.567839534
38	Cy5.5	ALV J+ 2	0.121308668
39	Cy5.5	ALV J+ 2	1.605747062
40	Cy5.5	ALV J+ 2	4.718981067
41	Cy5.5	ALV J+ 2	-0.765863485
42	Cy5.5	ALV J+ 2	-3.185597553
43	Cy5.5	ALV J+ 2	2.185023996
44	Cy5.5	ALV J+ 2	2.64571611
45	Cy5.5	ALV J+ 2	0.978374368
46	Cy5.5	ALV J+ 2	0.584971361
47	Cy5.5	ALV J+ 2	-0.646329021
48	Cy5.5	ALV J+ 2	-2.546743722
49	Cy5.5	ALV J+ 2	-3.409268501
50	Cy5.5	ALV J+ 2	-1.066397977
1	ROX	ALV J+ 2	-0.211678124
2	ROX	ALV J+ 2	-1.949094923
3	ROX	ALV J+ 2	-1.764461601
4	ROX	ALV J+ 2	3.990085485
5	ROX	ALV J+ 2	-0.511480657
6	ROX	ALV J+ 2	3.629683385
7	ROX	ALV J+ 2	-1.98153731
8	ROX	ALV J+ 2	2.049225475
9	ROX	ALV J+ 2	-1.82027565
10	ROX	ALV J+ 2	-0.760978177
11	ROX	ALV J+ 2	-1.524544858
12	ROX	ALV J+ 2	5.787356796
13	ROX	ALV J+ 2	-0.12062583
14	ROX	ALV J+ 2	2.104637719
15	ROX	ALV J+ 2	1.037829171
16	ROX	ALV J+ 2	-1.116847455
17	ROX	ALV J+ 2	-3.654548565
18	ROX	ALV J+ 2	0.549130415
19	ROX	ALV J+ 2	-3.63174041
20	ROX	ALV J+ 2	1.239460109
21	ROX	ALV J+ 2	-4.677381253
22	ROX	ALV J+ 2	-1.612205622
23	ROX	ALV J+ 2	-2.047185276
24	ROX	ALV J+ 2	-3.449043386
25	ROX	ALV J+ 2	-1.553046436
26	ROX	ALV J+ 2	4.464093873
27	ROX	ALV J+ 2	9.62208357
28	ROX	ALV J+ 2	19.74339353
29	ROX	ALV J+ 2	41.38134861
30	ROX	ALV J+ 2	82.37591158
31	ROX	ALV J+ 2	160.0188324
32	ROX	ALV J+ 2	272.6307041
33	ROX	ALV J+ 2	440.8016415
34	ROX	ALV J+ 2	624.7763653
35	ROX	ALV J+ 2	819.6065145
36	ROX	ALV J+ 2	1007.255646
37	ROX	ALV J+ 2	1171.13377
38	ROX	ALV J+ 2	1306.044836
39	ROX	ALV J+ 2	1407.339085
40	ROX	ALV J+ 2	1482.172333
41	ROX	ALV J+ 2	1532.276141
42	ROX	ALV J+ 2	1565.196532
43	ROX	ALV J+ 2	1588.32837
44	ROX	ALV J+ 2	1601.821449
45	ROX	ALV J+ 2	1612.069378
46	ROX	ALV J+ 2	1618.775032
47	ROX	ALV J+ 2	1621.314783
48	ROX	ALV J+ 2	1623.585785
49	ROX	ALV J+ 2	1621.10903
50	ROX	ALV J+ 2	1622.771202
1	Cy5.5	ALV J+ 3	-1.458749195
2	Cy5.5	ALV J+ 3	-4.459136056
3	Cy5.5	ALV J+ 3	-0.556802446
4	Cy5.5	ALV J+ 3	-3.792341677
5	Cy5.5	ALV J+ 3	-3.082274921
6	Cy5.5	ALV J+ 3	0.010387355
7	Cy5.5	ALV J+ 3	-1.511489125
8	Cy5.5	ALV J+ 3	-3.012955645
9	Cy5.5	ALV J+ 3	3.754781342
10	Cy5.5	ALV J+ 3	3.577326317
11	Cy5.5	ALV J+ 3	-1.426144438
12	Cy5.5	ALV J+ 3	-0.152187403
13	Cy5.5	ALV J+ 3	1.839437746
14	Cy5.5	ALV J+ 3	0.936593128
15	Cy5.5	ALV J+ 3	-2.534132964
16	Cy5.5	ALV J+ 3	-1.368375854
17	Cy5.5	ALV J+ 3	1.994606903
18	Cy5.5	ALV J+ 3	-0.61975823
19	Cy5.5	ALV J+ 3	1.764493353
20	Cy5.5	ALV J+ 3	2.001424944
21	Cy5.5	ALV J+ 3	-1.463257348
22	Cy5.5	ALV J+ 3	1.61768073
23	Cy5.5	ALV J+ 3	-1.831904144
24	Cy5.5	ALV J+ 3	-3.264940961
25	Cy5.5	ALV J+ 3	5.057010328
26	Cy5.5	ALV J+ 3	-4.109914974
27	Cy5.5	ALV J+ 3	-2.143402253
28	Cy5.5	ALV J+ 3	-0.563842344
29	Cy5.5	ALV J+ 3	1.082392565
30	Cy5.5	ALV J+ 3	1.769195106
31	Cy5.5	ALV J+ 3	2.913172333
32	Cy5.5	ALV J+ 3	1.137384803
33	Cy5.5	ALV J+ 3	3.960323324
34	Cy5.5	ALV J+ 3	3.387299003
35	Cy5.5	ALV J+ 3	1.397030298
36	Cy5.5	ALV J+ 3	2.034552627
37	Cy5.5	ALV J+ 3	3.007272252
38	Cy5.5	ALV J+ 3	3.668922687
39	Cy5.5	ALV J+ 3	1.764008087
40	Cy5.5	ALV J+ 3	1.629566975
41	Cy5.5	ALV J+ 3	5.790380977
42	Cy5.5	ALV J+ 3	-1.803016065
43	Cy5.5	ALV J+ 3	-3.884372477
44	Cy5.5	ALV J+ 3	0.318635406
45	Cy5.5	ALV J+ 3	-1.831782865
46	Cy5.5	ALV J+ 3	1.192932027
47	Cy5.5	ALV J+ 3	-2.813382937
48	Cy5.5	ALV J+ 3	-3.585542694
49	Cy5.5	ALV J+ 3	-4.027126038
50	Cy5.5	ALV J+ 3	-4.856598528
1	ROX	ALV J+ 3	-1.833361055
2	ROX	ALV J+ 3	-0.314700401
3	ROX	ALV J+ 3	1.798316028
4	ROX	ALV J+ 3	-1.943244926
5	ROX	ALV J+ 3	1.599643458
6	ROX	ALV J+ 3	4.586968857
7	ROX	ALV J+ 3	0.612999626
8	ROX	ALV J+ 3	2.613955214
9	ROX	ALV J+ 3	-0.701961601
10	ROX	ALV J+ 3	-1.702089043
11	ROX	ALV J+ 3	-0.489074629
12	ROX	ALV J+ 3	-0.057713834
13	ROX	ALV J+ 3	-2.3503829
14	ROX	ALV J+ 3	0.822169817
15	ROX	ALV J+ 3	0.082542654
16	ROX	ALV J+ 3	-2.452883972
17	ROX	ALV J+ 3	-3.862140529
18	ROX	ALV J+ 3	-3.204229775
19	ROX	ALV J+ 3	0.18986775
20	ROX	ALV J+ 3	-0.598039664
21	ROX	ALV J+ 3	2.870453707
22	ROX	ALV J+ 3	-1.600335474
23	ROX	ALV J+ 3	3.129765033
24	ROX	ALV J+ 3	5.133323229
25	ROX	ALV J+ 3	18.36898096
26	ROX	ALV J+ 3	29.86778827
27	ROX	ALV J+ 3	62.70104823
28	ROX	ALV J+ 3	123.9208275
29	ROX	ALV J+ 3	211.286963
30	ROX	ALV J+ 3	331.8168872
31	ROX	ALV J+ 3	490.4043931
32	ROX	ALV J+ 3	651.4446905
33	ROX	ALV J+ 3	808.0197256
34	ROX	ALV J+ 3	950.7641747
35	ROX	ALV J+ 3	1074.543488
36	ROX	ALV J+ 3	1172.990077
37	ROX	ALV J+ 3	1248.088792
38	ROX	ALV J+ 3	1302.504178
39	ROX	ALV J+ 3	1341.833221
40	ROX	ALV J+ 3	1367.720082
41	ROX	ALV J+ 3	1384.163315
42	ROX	ALV J+ 3	1399.270906
43	ROX	ALV J+ 3	1407.007116
44	ROX	ALV J+ 3	1413.733045
45	ROX	ALV J+ 3	1414.012427
46	ROX	ALV J+ 3	1414.286122
47	ROX	ALV J+ 3	1410.607505
48	ROX	ALV J+ 3	1408.319059
49	ROX	ALV J+ 3	1408.396709
50	ROX	ALV J+ 3	1408.367054
1	Cy5.5	ALV J+ 4	-2.251064219
2	Cy5.5	ALV J+ 4	-1.030272652
3	Cy5.5	ALV J+ 4	2.829142963
4	Cy5.5	ALV J+ 4	-1.408456117
5	Cy5.5	ALV J+ 4	-0.399946807
6	Cy5.5	ALV J+ 4	-2.789522931
7	Cy5.5	ALV J+ 4	-1.621989548
8	Cy5.5	ALV J+ 4	1.937447178
9	Cy5.5	ALV J+ 4	-3.24089472
10	Cy5.5	ALV J+ 4	-1.488439027
11	Cy5.5	ALV J+ 4	1.576833341
12	Cy5.5	ALV J+ 4	0.486210189
13	Cy5.5	ALV J+ 4	2.164850011
14	Cy5.5	ALV J+ 4	0.042616771
15	Cy5.5	ALV J+ 4	0.309385293
16	Cy5.5	ALV J+ 4	-0.249747341
17	Cy5.5	ALV J+ 4	-0.1763917
18	Cy5.5	ALV J+ 4	0.174547037
19	Cy5.5	ALV J+ 4	-2.155403474
20	Cy5.5	ALV J+ 4	-2.057488697
21	Cy5.5	ALV J+ 4	0.515951189
22	Cy5.5	ALV J+ 4	0.017066112
23	Cy5.5	ALV J+ 4	5.726580612
24	Cy5.5	ALV J+ 4	-1.414202249
25	Cy5.5	ALV J+ 4	-1.082773933
26	Cy5.5	ALV J+ 4	2.289539276
27	Cy5.5	ALV J+ 4	-0.215309176
28	Cy5.5	ALV J+ 4	-2.130662014
29	Cy5.5	ALV J+ 4	0.809306349
30	Cy5.5	ALV J+ 4	0.982807376
31	Cy5.5	ALV J+ 4	1.457190117
32	Cy5.5	ALV J+ 4	1.831336562
33	Cy5.5	ALV J+ 4	2.123380291
34	Cy5.5	ALV J+ 4	-0.920756377
35	Cy5.5	ALV J+ 4	4.306390084
36	Cy5.5	ALV J+ 4	2.866698223
37	Cy5.5	ALV J+ 4	2.498134489
38	Cy5.5	ALV J+ 4	-3.011733892
39	Cy5.5	ALV J+ 4	2.041855894
40	Cy5.5	ALV J+ 4	-2.320854847
41	Cy5.5	ALV J+ 4	-1.890480061
42	Cy5.5	ALV J+ 4	-1.696148418
43	Cy5.5	ALV J+ 4	0.305221006
44	Cy5.5	ALV J+ 4	1.737866627
45	Cy5.5	ALV J+ 4	3.680733305
46	Cy5.5	ALV J+ 4	-2.694586573
47	Cy5.5	ALV J+ 4	-1.139091238
48	Cy5.5	ALV J+ 4	0.832764315
49	Cy5.5	ALV J+ 4	-4.492249733
50	Cy5.5	ALV J+ 4	-0.967571603
1	ROX	ALV J+ 4	-1.531797606
2	ROX	ALV J+ 4	-0.652924506
3	ROX	ALV J+ 4	1.114001741
4	ROX	ALV J+ 4	1.886573302
5	ROX	ALV J+ 4	0.483699612
6	ROX	ALV J+ 4	1.889221052
7	ROX	ALV J+ 4	0.322391716
8	ROX	ALV J+ 4	2.314621222
9	ROX	ALV J+ 4	0.515346003
10	ROX	ALV J+ 4	-2.468174258
11	ROX	ALV J+ 4	-0.755473062
12	ROX	ALV J+ 4	-1.628940135
13	ROX	ALV J+ 4	-2.924747476
14	ROX	ALV J+ 4	-2.10578792
15	ROX	ALV J+ 4	1.987175721
16	ROX	ALV J+ 4	-3.512594741
17	ROX	ALV J+ 4	-0.556639031
18	ROX	ALV J+ 4	-1.587228372
19	ROX	ALV J+ 4	2.47447443
20	ROX	ALV J+ 4	-0.517655752
21	ROX	ALV J+ 4	6.768461232
22	ROX	ALV J+ 4	16.44844224
23	ROX	ALV J+ 4	37.95157148
24	ROX	ALV J+ 4	73.06295425
25	ROX	ALV J+ 4	134.4043267
26	ROX	ALV J+ 4	236.2044793
27	ROX	ALV J+ 4	362.3908788
28	ROX	ALV J+ 4	529.8135794
29	ROX	ALV J+ 4	699.0369863
30	ROX	ALV J+ 4	861.5579362
31	ROX	ALV J+ 4	1010.658153
32	ROX	ALV J+ 4	1135.54905
33	ROX	ALV J+ 4	1236.027122
34	ROX	ALV J+ 4	1313.454999
35	ROX	ALV J+ 4	1370.59936
36	ROX	ALV J+ 4	1412.51185
37	ROX	ALV J+ 4	1439.025995
38	ROX	ALV J+ 4	1455.548207
39	ROX	ALV J+ 4	1468.423192
40	ROX	ALV J+ 4	1474.803127
41	ROX	ALV J+ 4	1481.326544
42	ROX	ALV J+ 4	1482.097577
43	ROX	ALV J+ 4	1480.21893
44	ROX	ALV J+ 4	1477.087284
45	ROX	ALV J+ 4	1478.1532
46	ROX	ALV J+ 4	1478.748373
47	ROX	ALV J+ 4	1477.469905
48	ROX	ALV J+ 4	1474.240848
49	ROX	ALV J+ 4	1473.587657
50	ROX	ALV J+ 4	1474.129856
1	Cy5.5	ALV J+ 5	-7.52509082
2	Cy5.5	ALV J+ 5	-0.810783127
3	Cy5.5	ALV J+ 5	0.282812886
4	Cy5.5	ALV J+ 5	-0.708611126
5	Cy5.5	ALV J+ 5	-2.905353251
6	Cy5.5	ALV J+ 5	1.229002593
7	Cy5.5	ALV J+ 5	-3.732305465
8	Cy5.5	ALV J+ 5	3.947178917
9	Cy5.5	ALV J+ 5	3.360938251
10	Cy5.5	ALV J+ 5	-1.860331938
11	Cy5.5	ALV J+ 5	2.307447737
12	Cy5.5	ALV J+ 5	4.923576887
13	Cy5.5	ALV J+ 5	-2.6209611
14	Cy5.5	ALV J+ 5	0.87051074
15	Cy5.5	ALV J+ 5	1.737272576
16	Cy5.5	ALV J+ 5	0.557693102
17	Cy5.5	ALV J+ 5	2.764165821
18	Cy5.5	ALV J+ 5	0.147374806
19	Cy5.5	ALV J+ 5	0.651967872
20	Cy5.5	ALV J+ 5	0.494167061
21	Cy5.5	ALV J+ 5	-2.223996947
22	Cy5.5	ALV J+ 5	2.410988898
23	Cy5.5	ALV J+ 5	-0.703307189
24	Cy5.5	ALV J+ 5	-0.218574764
25	Cy5.5	ALV J+ 5	-1.975053789
26	Cy5.5	ALV J+ 5	0.168035905
27	Cy5.5	ALV J+ 5	-1.287329213
28	Cy5.5	ALV J+ 5	-2.54906829
29	Cy5.5	ALV J+ 5	-2.824378523
30	Cy5.5	ALV J+ 5	1.472700926
31	Cy5.5	ALV J+ 5	1.001257567
32	Cy5.5	ALV J+ 5	-7.756282594
33	Cy5.5	ALV J+ 5	-3.514450142
34	Cy5.5	ALV J+ 5	-0.23573153
35	Cy5.5	ALV J+ 5	0.086888603
36	Cy5.5	ALV J+ 5	-0.277591278
37	Cy5.5	ALV J+ 5	-5.130309085
38	Cy5.5	ALV J+ 5	2.146409284
39	Cy5.5	ALV J+ 5	-0.180768433
40	Cy5.5	ALV J+ 5	2.674001764
41	Cy5.5	ALV J+ 5	-0.799822709
42	Cy5.5	ALV J+ 5	-2.211807849
43	Cy5.5	ALV J+ 5	0.204445232
44	Cy5.5	ALV J+ 5	2.720229401
45	Cy5.5	ALV J+ 5	1.845650657
46	Cy5.5	ALV J+ 5	4.050768174
47	Cy5.5	ALV J+ 5	1.917606
48	Cy5.5	ALV J+ 5	1.09640015
49	Cy5.5	ALV J+ 5	-2.383222102
50	Cy5.5	ALV J+ 5	2.44772458
1	ROX	ALV J+ 5	-5.839670631
2	ROX	ALV J+ 5	-1.843489494
3	ROX	ALV J+ 5	-3.171698655
4	ROX	ALV J+ 5	0.830454317
5	ROX	ALV J+ 5	-1.55432526
6	ROX	ALV J+ 5	1.044487242
7	ROX	ALV J+ 5	4.083451099
8	ROX	ALV J+ 5	-2.784321514
9	ROX	ALV J+ 5	3.809659604
10	ROX	ALV J+ 5	2.079579884
11	ROX	ALV J+ 5	3.775190057
12	ROX	ALV J+ 5	-0.594198868
13	ROX	ALV J+ 5	1.873851078
14	ROX	ALV J+ 5	0.483587927
15	ROX	ALV J+ 5	-0.917779211
16	ROX	ALV J+ 5	-0.243321639
17	ROX	ALV J+ 5	-2.834219576
18	ROX	ALV J+ 5	-0.141017533
19	ROX	ALV J+ 5	-2.554708829
20	ROX	ALV J+ 5	-2.389160251
21	ROX	ALV J+ 5	3.611455865
22	ROX	ALV J+ 5	-5.580989526
23	ROX	ALV J+ 5	-1.480653115
24	ROX	ALV J+ 5	-0.123641944
25	ROX	ALV J+ 5	-2.879363017
26	ROX	ALV J+ 5	-0.582405952
27	ROX	ALV J+ 5	2.208680103
28	ROX	ALV J+ 5	7.556023165
29	ROX	ALV J+ 5	21.90046144
30	ROX	ALV J+ 5	42.99219808
31	ROX	ALV J+ 5	81.58459883
32	ROX	ALV J+ 5	157.129196
33	ROX	ALV J+ 5	258.6226332
34	ROX	ALV J+ 5	394.2045007
35	ROX	ALV J+ 5	559.3740737
36	ROX	ALV J+ 5	719.5520012
37	ROX	ALV J+ 5	867.2536107
38	ROX	ALV J+ 5	992.4737278
39	ROX	ALV J+ 5	1092.653059
40	ROX	ALV J+ 5	1166.982543
41	ROX	ALV J+ 5	1222.129239
42	ROX	ALV J+ 5	1256.849331
43	ROX	ALV J+ 5	1282.121781
44	ROX	ALV J+ 5	1293.76651
45	ROX	ALV J+ 5	1305.511966
46	ROX	ALV J+ 5	1310.660993
47	ROX	ALV J+ 5	1317.337604
48	ROX	ALV J+ 5	1321.301955
49	ROX	ALV J+ 5	1325.669418
50	ROX	ALV J+ 5	1330.89748
1	Cy5.5	ALV J+ 6	-3.906490395
2	Cy5.5	ALV J+ 6	0.57996361
3	Cy5.5	ALV J+ 6	-0.330557094
4	Cy5.5	ALV J+ 6	-0.282702165
5	Cy5.5	ALV J+ 6	-3.812814269
6	Cy5.5	ALV J+ 6	3.813477714
7	Cy5.5	ALV J+ 6	-0.218178883
8	Cy5.5	ALV J+ 6	-1.421458759
9	Cy5.5	ALV J+ 6	4.554268961
10	Cy5.5	ALV J+ 6	0.141840264
11	Cy5.5	ALV J+ 6	2.577092219
12	Cy5.5	ALV J+ 6	0.265703035
13	Cy5.5	ALV J+ 6	-3.767221091
14	Cy5.5	ALV J+ 6	1.096215704
15	Cy5.5	ALV J+ 6	-2.346644831
16	Cy5.5	ALV J+ 6	-2.32011955
17	Cy5.5	ALV J+ 6	-0.454389403
18	Cy5.5	ALV J+ 6	-0.508567429
19	Cy5.5	ALV J+ 6	3.129681596
20	Cy5.5	ALV J+ 6	-2.032573938
21	Cy5.5	ALV J+ 6	2.987047465
22	Cy5.5	ALV J+ 6	0.442201767
23	Cy5.5	ALV J+ 6	1.735558598
24	Cy5.5	ALV J+ 6	-0.63447055
25	Cy5.5	ALV J+ 6	-3.243790617
26	Cy5.5	ALV J+ 6	0.564408663
27	Cy5.5	ALV J+ 6	0.586890151
28	Cy5.5	ALV J+ 6	-0.627104404
29	Cy5.5	ALV J+ 6	-4.903249566
30	Cy5.5	ALV J+ 6	2.504692199
31	Cy5.5	ALV J+ 6	-1.607131452
32	Cy5.5	ALV J+ 6	0.464202292
33	Cy5.5	ALV J+ 6	2.026525976
34	Cy5.5	ALV J+ 6	-0.606858116
35	Cy5.5	ALV J+ 6	0.941699615
36	Cy5.5	ALV J+ 6	0.890722939
37	Cy5.5	ALV J+ 6	2.533373638
38	Cy5.5	ALV J+ 6	3.349158037
39	Cy5.5	ALV J+ 6	3.822591625
40	Cy5.5	ALV J+ 6	3.814450731
41	Cy5.5	ALV J+ 6	-2.755954215
42	Cy5.5	ALV J+ 6	0.325838038
43	Cy5.5	ALV J+ 6	2.833629579
44	Cy5.5	ALV J+ 6	0.858672853
45	Cy5.5	ALV J+ 6	-6.391133183
46	Cy5.5	ALV J+ 6	3.643978286
47	Cy5.5	ALV J+ 6	-2.779345132
48	Cy5.5	ALV J+ 6	1.364095601
49	Cy5.5	ALV J+ 6	-2.121592251
50	Cy5.5	ALV J+ 6	-3.241286362
1	ROX	ALV J+ 6	7.915018123
2	ROX	ALV J+ 6	4.349040539
3	ROX	ALV J+ 6	3.730550282
4	ROX	ALV J+ 6	-0.74960334
5	ROX	ALV J+ 6	0.375741718
6	ROX	ALV J+ 6	1.384548165
7	ROX	ALV J+ 6	5.029667475
8	ROX	ALV J+ 6	-2.832250658
9	ROX	ALV J+ 6	-2.57511022
10	ROX	ALV J+ 6	2.562823883
11	ROX	ALV J+ 6	0.851810437
12	ROX	ALV J+ 6	5.495851748
13	ROX	ALV J+ 6	-4.456701982
14	ROX	ALV J+ 6	-2.71300635
15	ROX	ALV J+ 6	1.883757091
16	ROX	ALV J+ 6	-1.989724009
17	ROX	ALV J+ 6	-1.209715354
18	ROX	ALV J+ 6	-0.628915641
19	ROX	ALV J+ 6	-2.475739242
20	ROX	ALV J+ 6	-4.243212936
21	ROX	ALV J+ 6	-4.470313404
22	ROX	ALV J+ 6	-4.189525805
23	ROX	ALV J+ 6	-2.848968583
24	ROX	ALV J+ 6	3.663408694
25	ROX	ALV J+ 6	2.518218774
26	ROX	ALV J+ 6	12.25463643
27	ROX	ALV J+ 6	12.14302901
28	ROX	ALV J+ 6	44.7671367
29	ROX	ALV J+ 6	83.92489313
30	ROX	ALV J+ 6	152.0626646
31	ROX	ALV J+ 6	259.6577434
32	ROX	ALV J+ 6	390.8094111
33	ROX	ALV J+ 6	551.9374447
34	ROX	ALV J+ 6	714.1680188
35	ROX	ALV J+ 6	871.1164361
36	ROX	ALV J+ 6	1004.424113
37	ROX	ALV J+ 6	1114.878905
38	ROX	ALV J+ 6	1199.166352
39	ROX	ALV J+ 6	1260.698401
40	ROX	ALV J+ 6	1300.707092
41	ROX	ALV J+ 6	1327.513791
42	ROX	ALV J+ 6	1346.264418
43	ROX	ALV J+ 6	1357.495583
44	ROX	ALV J+ 6	1362.976372
45	ROX	ALV J+ 6	1368.823331
46	ROX	ALV J+ 6	1373.433053
47	ROX	ALV J+ 6	1374.573367
48	ROX	ALV J+ 6	1372.412862
49	ROX	ALV J+ 6	1370.210766
50	ROX	ALV J+ 6	1369.80796
1	Cy5.5	ALV J+ 7	-11.71255763
2	Cy5.5	ALV J+ 7	-4.405806912
3	Cy5.5	ALV J+ 7	1.310482602
4	Cy5.5	ALV J+ 7	1.867298127
5	Cy5.5	ALV J+ 7	2.645957891
6	Cy5.5	ALV J+ 7	0.682876388
7	Cy5.5	ALV J+ 7	6.531760991
8	Cy5.5	ALV J+ 7	6.89333592
9	Cy5.5	ALV J+ 7	-2.267613914
10	Cy5.5	ALV J+ 7	-2.814918147
11	Cy5.5	ALV J+ 7	1.202131334
12	Cy5.5	ALV J+ 7	-1.894147369
13	Cy5.5	ALV J+ 7	-2.079293316
14	Cy5.5	ALV J+ 7	1.102675712
15	Cy5.5	ALV J+ 7	-0.055745028
16	Cy5.5	ALV J+ 7	0.688704415
17	Cy5.5	ALV J+ 7	-4.904619919
18	Cy5.5	ALV J+ 7	1.047274701
19	Cy5.5	ALV J+ 7	1.714836461
20	Cy5.5	ALV J+ 7	1.684375522
21	Cy5.5	ALV J+ 7	-3.562681279
22	Cy5.5	ALV J+ 7	2.736747682
23	Cy5.5	ALV J+ 7	0.060964432
24	Cy5.5	ALV J+ 7	1.335607282
25	Cy5.5	ALV J+ 7	-5.083025953
26	Cy5.5	ALV J+ 7	-0.427217136
27	Cy5.5	ALV J+ 7	1.102482427
28	Cy5.5	ALV J+ 7	-4.79514958
29	Cy5.5	ALV J+ 7	-4.600973222
30	Cy5.5	ALV J+ 7	-2.055565215
31	Cy5.5	ALV J+ 7	-5.113607561
32	Cy5.5	ALV J+ 7	-3.877258829
33	Cy5.5	ALV J+ 7	1.914702819
34	Cy5.5	ALV J+ 7	0.489095477
35	Cy5.5	ALV J+ 7	-4.421421949
36	Cy5.5	ALV J+ 7	-0.561523085
37	Cy5.5	ALV J+ 7	-1.196209837
38	Cy5.5	ALV J+ 7	2.30253209
39	Cy5.5	ALV J+ 7	0.544425503
40	Cy5.5	ALV J+ 7	2.355297913
41	Cy5.5	ALV J+ 7	0.579622623
42	Cy5.5	ALV J+ 7	5.857674962
43	Cy5.5	ALV J+ 7	-0.991244992
44	Cy5.5	ALV J+ 7	5.604638445
45	Cy5.5	ALV J+ 7	1.556481708
46	Cy5.5	ALV J+ 7	5.462169764
47	Cy5.5	ALV J+ 7	0.205728639
48	Cy5.5	ALV J+ 7	-1.447981012
49	Cy5.5	ALV J+ 7	2.698274686
50	Cy5.5	ALV J+ 7	-1.514203944
1	ROX	ALV J+ 7	5.661443234
2	ROX	ALV J+ 7	3.730509666
3	ROX	ALV J+ 7	1.017930391
4	ROX	ALV J+ 7	-3.755510645
5	ROX	ALV J+ 7	0.582362585
6	ROX	ALV J+ 7	1.473649653
7	ROX	ALV J+ 7	-1.637096954
8	ROX	ALV J+ 7	1.561073367
9	ROX	ALV J+ 7	3.16913809
10	ROX	ALV J+ 7	1.616338338
11	ROX	ALV J+ 7	0.698651433
12	ROX	ALV J+ 7	0.280505065
13	ROX	ALV J+ 7	0.12453568
14	ROX	ALV J+ 7	2.882337157
15	ROX	ALV J+ 7	-2.317651907
16	ROX	ALV J+ 7	0.448750351
17	ROX	ALV J+ 7	0.291900012
18	ROX	ALV J+ 7	-1.936146703
19	ROX	ALV J+ 7	-0.233294193
20	ROX	ALV J+ 7	-0.010264252
21	ROX	ALV J+ 7	0.020100084
22	ROX	ALV J+ 7	1.262142554
23	ROX	ALV J+ 7	-2.914377415
24	ROX	ALV J+ 7	-4.096018348
25	ROX	ALV J+ 7	0.282843164
26	ROX	ALV J+ 7	1.477032579
27	ROX	ALV J+ 7	4.96616598
28	ROX	ALV J+ 7	20.04171209
29	ROX	ALV J+ 7	40.05847305
30	ROX	ALV J+ 7	76.29173633
31	ROX	ALV J+ 7	146.121107
32	ROX	ALV J+ 7	247.952755
33	ROX	ALV J+ 7	396.5948432
34	ROX	ALV J+ 7	573.2045653
35	ROX	ALV J+ 7	753.0951045
36	ROX	ALV J+ 7	926.8440506
37	ROX	ALV J+ 7	1082.50454
38	ROX	ALV J+ 7	1210.665876
39	ROX	ALV J+ 7	1314.340924
40	ROX	ALV J+ 7	1395.692462
41	ROX	ALV J+ 7	1455.510229
42	ROX	ALV J+ 7	1502.833609
43	ROX	ALV J+ 7	1530.178546
44	ROX	ALV J+ 7	1553.408434
45	ROX	ALV J+ 7	1563.924123
46	ROX	ALV J+ 7	1575.134327
47	ROX	ALV J+ 7	1578.244996
48	ROX	ALV J+ 7	1585.280629
49	ROX	ALV J+ 7	1586.606605
50	ROX	ALV J+ 7	1586.846096
1	Cy5.5	ALV J+ 8	-18.61832504
2	Cy5.5	ALV J+ 8	-13.99989806
3	Cy5.5	ALV J+ 8	-3.79572972
4	Cy5.5	ALV J+ 8	1.022623695
5	Cy5.5	ALV J+ 8	-1.045146114
6	Cy5.5	ALV J+ 8	1.938386917
7	Cy5.5	ALV J+ 8	4.781417486
8	Cy5.5	ALV J+ 8	0.792640759
9	Cy5.5	ALV J+ 8	2.98505697
10	Cy5.5	ALV J+ 8	1.678195691
11	Cy5.5	ALV J+ 8	2.602933594
12	Cy5.5	ALV J+ 8	0.203348007
13	Cy5.5	ALV J+ 8	-3.912048206
14	Cy5.5	ALV J+ 8	-0.012511133
15	Cy5.5	ALV J+ 8	1.734885077
16	Cy5.5	ALV J+ 8	-2.030798932
17	Cy5.5	ALV J+ 8	3.687289884
18	Cy5.5	ALV J+ 8	-1.309434828
19	Cy5.5	ALV J+ 8	-1.957849727
20	Cy5.5	ALV J+ 8	0.087337202
21	Cy5.5	ALV J+ 8	2.947053558
22	Cy5.5	ALV J+ 8	1.447467697
23	Cy5.5	ALV J+ 8	-0.418462279
24	Cy5.5	ALV J+ 8	-3.473635991
25	Cy5.5	ALV J+ 8	-1.915656773
26	Cy5.5	ALV J+ 8	-1.016637176
27	Cy5.5	ALV J+ 8	2.915325674
28	Cy5.5	ALV J+ 8	-2.589422052
29	Cy5.5	ALV J+ 8	-2.072805654
30	Cy5.5	ALV J+ 8	1.396553444
31	Cy5.5	ALV J+ 8	4.295860529
32	Cy5.5	ALV J+ 8	-1.719599858
33	Cy5.5	ALV J+ 8	-4.612646397
34	Cy5.5	ALV J+ 8	0.696079381
35	Cy5.5	ALV J+ 8	-7.62895602
36	Cy5.5	ALV J+ 8	-2.43754045
37	Cy5.5	ALV J+ 8	-0.586796805
38	Cy5.5	ALV J+ 8	-4.767636857
39	Cy5.5	ALV J+ 8	-0.539344657
40	Cy5.5	ALV J+ 8	5.292920319
41	Cy5.5	ALV J+ 8	2.693563288
42	Cy5.5	ALV J+ 8	8.865708624
43	Cy5.5	ALV J+ 8	6.962622104
44	Cy5.5	ALV J+ 8	-2.108285253
45	Cy5.5	ALV J+ 8	-0.295473549
46	Cy5.5	ALV J+ 8	3.488872634
47	Cy5.5	ALV J+ 8	-4.056509412
48	Cy5.5	ALV J+ 8	-0.341491984
49	Cy5.5	ALV J+ 8	0.211999985
50	Cy5.5	ALV J+ 8	0.741348204
1	ROX	ALV J+ 8	3.395455954
2	ROX	ALV J+ 8	0.362511178
3	ROX	ALV J+ 8	-2.960702272
4	ROX	ALV J+ 8	-1.790907352
5	ROX	ALV J+ 8	2.669489969
6	ROX	ALV J+ 8	0.304368927
7	ROX	ALV J+ 8	-0.459676868
8	ROX	ALV J+ 8	1.878633699
9	ROX	ALV J+ 8	-1.582881526
10	ROX	ALV J+ 8	4.588352458
11	ROX	ALV J+ 8	2.857140584
12	ROX	ALV J+ 8	2.537852783
13	ROX	ALV J+ 8	2.100821596
14	ROX	ALV J+ 8	1.998556328
15	ROX	ALV J+ 8	-2.177442414
16	ROX	ALV J+ 8	-0.945649118
17	ROX	ALV J+ 8	-1.555605372
18	ROX	ALV J+ 8	-2.694813235
19	ROX	ALV J+ 8	-2.902201547
20	ROX	ALV J+ 8	0.074180554
21	ROX	ALV J+ 8	-0.284865807
22	ROX	ALV J+ 8	-1.419291533
23	ROX	ALV J+ 8	-1.903485385
24	ROX	ALV J+ 8	2.163389219
25	ROX	ALV J+ 8	-1.610231173
26	ROX	ALV J+ 8	-4.021479884
27	ROX	ALV J+ 8	0.306664577
28	ROX	ALV J+ 8	6.807481861
29	ROX	ALV J+ 8	-2.314741232
30	ROX	ALV J+ 8	3.941378531
31	ROX	ALV J+ 8	15.6254414
32	ROX	ALV J+ 8	36.098312
33	ROX	ALV J+ 8	60.71351023
34	ROX	ALV J+ 8	120.3412545
35	ROX	ALV J+ 8	207.4131588
36	ROX	ALV J+ 8	313.7032108
37	ROX	ALV J+ 8	445.8956218
38	ROX	ALV J+ 8	575.2449911
39	ROX	ALV J+ 8	693.4385864
40	ROX	ALV J+ 8	792.5569689
41	ROX	ALV J+ 8	871.238886
42	ROX	ALV J+ 8	930.4421781
43	ROX	ALV J+ 8	969.410431
44	ROX	ALV J+ 8	993.0347032
45	ROX	ALV J+ 8	1007.746588
46	ROX	ALV J+ 8	1019.776015
47	ROX	ALV J+ 8	1030.751395
48	ROX	ALV J+ 8	1035.569927
49	ROX	ALV J+ 8	1041.288785
50	ROX	ALV J+ 8	1045.871366
1	Cy5.5	ALV K+ 2	-19.15117602
2	Cy5.5	ALV K+ 2	-5.647212935
3	Cy5.5	ALV K+ 2	-4.889032591
4	Cy5.5	ALV K+ 2	-1.798074202
5	Cy5.5	ALV K+ 2	-0.433068486
6	Cy5.5	ALV K+ 2	7.241312194
7	Cy5.5	ALV K+ 2	0.02404882
8	Cy5.5	ALV K+ 2	4.074614991
9	Cy5.5	ALV K+ 2	1.968675919
10	Cy5.5	ALV K+ 2	4.918932948
11	Cy5.5	ALV K+ 2	-1.35639932
12	Cy5.5	ALV K+ 2	-2.483420561
13	Cy5.5	ALV K+ 2	-2.161048444
14	Cy5.5	ALV K+ 2	1.215486489
15	Cy5.5	ALV K+ 2	1.155042305
16	Cy5.5	ALV K+ 2	1.213737059
17	Cy5.5	ALV K+ 2	-4.433579182
18	Cy5.5	ALV K+ 2	0.424961893
19	Cy5.5	ALV K+ 2	-0.835645299
20	Cy5.5	ALV K+ 2	2.946983358
21	Cy5.5	ALV K+ 2	-1.157054708
22	Cy5.5	ALV K+ 2	0.800991856
23	Cy5.5	ALV K+ 2	1.497951916
24	Cy5.5	ALV K+ 2	9.509086086
25	Cy5.5	ALV K+ 2	14.36763235
26	Cy5.5	ALV K+ 2	30.61349005
27	Cy5.5	ALV K+ 2	62.54240299
28	Cy5.5	ALV K+ 2	108.4497048
29	Cy5.5	ALV K+ 2	195.5630197
30	Cy5.5	ALV K+ 2	314.4160463
31	Cy5.5	ALV K+ 2	475.3127409
32	Cy5.5	ALV K+ 2	643.5179041
33	Cy5.5	ALV K+ 2	812.0402855
34	Cy5.5	ALV K+ 2	972.4847142
35	Cy5.5	ALV K+ 2	1111.660099
36	Cy5.5	ALV K+ 2	1227.008054
37	Cy5.5	ALV K+ 2	1318.858505
38	Cy5.5	ALV K+ 2	1394.88809
39	Cy5.5	ALV K+ 2	1448.600922
40	Cy5.5	ALV K+ 2	1488.219692
41	Cy5.5	ALV K+ 2	1514.846055
42	Cy5.5	ALV K+ 2	1541.173092
43	Cy5.5	ALV K+ 2	1561.429289
44	Cy5.5	ALV K+ 2	1576.125875
45	Cy5.5	ALV K+ 2	1591.771253
46	Cy5.5	ALV K+ 2	1601.115786
47	Cy5.5	ALV K+ 2	1613.520085
48	Cy5.5	ALV K+ 2	1622.311305
49	Cy5.5	ALV K+ 2	1629.730371
50	Cy5.5	ALV K+ 2	1628.221651
1	ROX	ALV K+ 2	-4.275931469
2	ROX	ALV K+ 2	-2.252547653
3	ROX	ALV K+ 2	-4.150244215
4	ROX	ALV K+ 2	-3.422380319
5	ROX	ALV K+ 2	0.785680804
6	ROX	ALV K+ 2	-2.873532877
7	ROX	ALV K+ 2	2.096361441
8	ROX	ALV K+ 2	1.121402507
9	ROX	ALV K+ 2	-1.007081614
10	ROX	ALV K+ 2	4.120749108
11	ROX	ALV K+ 2	3.714706016
12	ROX	ALV K+ 2	0.610976081
13	ROX	ALV K+ 2	0.80839978
14	ROX	ALV K+ 2	3.046558485
15	ROX	ALV K+ 2	2.301486023
16	ROX	ALV K+ 2	-1.564887691
17	ROX	ALV K+ 2	2.260790386
18	ROX	ALV K+ 2	1.104845042
19	ROX	ALV K+ 2	-0.414565319
20	ROX	ALV K+ 2	0.774742113
21	ROX	ALV K+ 2	-0.92259834
22	ROX	ALV K+ 2	-0.195145111
23	ROX	ALV K+ 2	-0.92193966
24	ROX	ALV K+ 2	0.990420247
25	ROX	ALV K+ 2	-0.870921344
26	ROX	ALV K+ 2	2.825401648
27	ROX	ALV K+ 2	-5.5155357
28	ROX	ALV K+ 2	-0.911992594
29	ROX	ALV K+ 2	-1.471676505
30	ROX	ALV K+ 2	1.027534329
31	ROX	ALV K+ 2	1.789270917
32	ROX	ALV K+ 2	0.876138524
33	ROX	ALV K+ 2	0.686970874
34	ROX	ALV K+ 2	-1.83068869
35	ROX	ALV K+ 2	-2.732464801
36	ROX	ALV K+ 2	-0.981106335
37	ROX	ALV K+ 2	-4.337965273
38	ROX	ALV K+ 2	0.655678038
39	ROX	ALV K+ 2	1.322047375
40	ROX	ALV K+ 2	1.105968965
41	ROX	ALV K+ 2	1.188669028
42	ROX	ALV K+ 2	2.699821394
43	ROX	ALV K+ 2	0.785783968
44	ROX	ALV K+ 2	-0.426135569
45	ROX	ALV K+ 2	-0.447241879
46	ROX	ALV K+ 2	-0.017616982
47	ROX	ALV K+ 2	0.96731727
48	ROX	ALV K+ 2	1.277396477
49	ROX	ALV K+ 2	1.781813569
50	ROX	ALV K+ 2	-2.406223295
1	Cy5.5	ALV K+ 3	-10.41679711
2	Cy5.5	ALV K+ 3	-9.834104477
3	Cy5.5	ALV K+ 3	-3.527877582
4	Cy5.5	ALV K+ 3	1.202949064
5	Cy5.5	ALV K+ 3	-1.876942933
6	Cy5.5	ALV K+ 3	0.759366671
7	Cy5.5	ALV K+ 3	4.173518178
8	Cy5.5	ALV K+ 3	2.224597409
9	Cy5.5	ALV K+ 3	4.93602417
10	Cy5.5	ALV K+ 3	-2.852708685
11	Cy5.5	ALV K+ 3	0.888337755
12	Cy5.5	ALV K+ 3	2.850757182
13	Cy5.5	ALV K+ 3	0.231576469
14	Cy5.5	ALV K+ 3	-2.413370902
15	Cy5.5	ALV K+ 3	-2.836036826
16	Cy5.5	ALV K+ 3	4.740052707
17	Cy5.5	ALV K+ 3	-1.037452506
18	Cy5.5	ALV K+ 3	-0.184347057
19	Cy5.5	ALV K+ 3	-3.445349465
20	Cy5.5	ALV K+ 3	0.599949097
21	Cy5.5	ALV K+ 3	3.200170059
22	Cy5.5	ALV K+ 3	13.1425346
23	Cy5.5	ALV K+ 3	20.87202366
24	Cy5.5	ALV K+ 3	44.59946544
25	Cy5.5	ALV K+ 3	81.90213388
26	Cy5.5	ALV K+ 3	147.1035135
27	Cy5.5	ALV K+ 3	258.0605432
28	Cy5.5	ALV K+ 3	403.9971845
29	Cy5.5	ALV K+ 3	590.4568232
30	Cy5.5	ALV K+ 3	779.0765508
31	Cy5.5	ALV K+ 3	960.2399064
32	Cy5.5	ALV K+ 3	1125.104882
33	Cy5.5	ALV K+ 3	1262.302074
34	Cy5.5	ALV K+ 3	1372.137316
35	Cy5.5	ALV K+ 3	1459.8272
36	Cy5.5	ALV K+ 3	1525.362968
37	Cy5.5	ALV K+ 3	1577.259017
38	Cy5.5	ALV K+ 3	1615.394795
39	Cy5.5	ALV K+ 3	1649.30692
40	Cy5.5	ALV K+ 3	1670.676046
41	Cy5.5	ALV K+ 3	1689.749073
42	Cy5.5	ALV K+ 3	1700.78619
43	Cy5.5	ALV K+ 3	1714.71033
44	Cy5.5	ALV K+ 3	1723.571106
45	Cy5.5	ALV K+ 3	1732.521842
46	Cy5.5	ALV K+ 3	1738.640326
47	Cy5.5	ALV K+ 3	1749.010396
48	Cy5.5	ALV K+ 3	1754.420086
49	Cy5.5	ALV K+ 3	1763.0567
50	Cy5.5	ALV K+ 3	1769.766024
1	ROX	ALV K+ 3	-2.644892918
2	ROX	ALV K+ 3	0.944092726
3	ROX	ALV K+ 3	-2.146670896
4	ROX	ALV K+ 3	0.776889297
5	ROX	ALV K+ 3	-1.80519986
6	ROX	ALV K+ 3	1.813832083
7	ROX	ALV K+ 3	3.226855527
8	ROX	ALV K+ 3	-1.680341557
9	ROX	ALV K+ 3	1.846656118
10	ROX	ALV K+ 3	-0.178569577
11	ROX	ALV K+ 3	-1.444386443
12	ROX	ALV K+ 3	-0.705768709
13	ROX	ALV K+ 3	-1.909769165
14	ROX	ALV K+ 3	-1.133428868
15	ROX	ALV K+ 3	1.896593948
16	ROX	ALV K+ 3	1.29211253
17	ROX	ALV K+ 3	2.314015548
18	ROX	ALV K+ 3	-0.151879476
19	ROX	ALV K+ 3	-1.764804935
20	ROX	ALV K+ 3	-1.414742474
21	ROX	ALV K+ 3	0.283477395
22	ROX	ALV K+ 3	-0.863114607
23	ROX	ALV K+ 3	2.247777049
24	ROX	ALV K+ 3	-1.610733186
25	ROX	ALV K+ 3	6.406640708
26	ROX	ALV K+ 3	0.97284199
27	ROX	ALV K+ 3	0.95659472
28	ROX	ALV K+ 3	0.106063593
29	ROX	ALV K+ 3	-1.18544538
30	ROX	ALV K+ 3	2.297755061
31	ROX	ALV K+ 3	-1.337272114
32	ROX	ALV K+ 3	-1.159767272
33	ROX	ALV K+ 3	1.170613273
34	ROX	ALV K+ 3	-3.950337396
35	ROX	ALV K+ 3	-1.877580159
36	ROX	ALV K+ 3	1.902913234
37	ROX	ALV K+ 3	-0.578658324
38	ROX	ALV K+ 3	-1.674728658
39	ROX	ALV K+ 3	-1.305091927
40	ROX	ALV K+ 3	0.798722706
41	ROX	ALV K+ 3	1.734081185
42	ROX	ALV K+ 3	-0.399870515
43	ROX	ALV K+ 3	-0.03224125
44	ROX	ALV K+ 3	3.302839953
45	ROX	ALV K+ 3	0.47848318
46	ROX	ALV K+ 3	-0.846162807
47	ROX	ALV K+ 3	-1.883704793
48	ROX	ALV K+ 3	-1.037343757
49	ROX	ALV K+ 3	2.20290493
50	ROX	ALV K+ 3	-0.020166426
1	Cy5.5	ALV K+ 4	-13.76103556
2	Cy5.5	ALV K+ 4	-4.226965428
3	Cy5.5	ALV K+ 4	-1.954832021
4	Cy5.5	ALV K+ 4	4.656231576
5	Cy5.5	ALV K+ 4	3.176955995
6	Cy5.5	ALV K+ 4	-0.374361997
7	Cy5.5	ALV K+ 4	0.584680066
8	Cy5.5	ALV K+ 4	-2.573084787
9	Cy5.5	ALV K+ 4	3.921542618
10	Cy5.5	ALV K+ 4	1.83049054
11	Cy5.5	ALV K+ 4	-2.827283836
12	Cy5.5	ALV K+ 4	3.634831857
13	Cy5.5	ALV K+ 4	-2.469081129
14	Cy5.5	ALV K+ 4	0.99775348
15	Cy5.5	ALV K+ 4	-4.055617754
16	Cy5.5	ALV K+ 4	-5.350845547
17	Cy5.5	ALV K+ 4	1.843496281
18	Cy5.5	ALV K+ 4	-2.542377394
19	Cy5.5	ALV K+ 4	-0.382606851
20	Cy5.5	ALV K+ 4	3.426720607
21	Cy5.5	ALV K+ 4	-2.05501903
22	Cy5.5	ALV K+ 4	2.315700528
23	Cy5.5	ALV K+ 4	5.736480557
24	Cy5.5	ALV K+ 4	25.8428191
25	Cy5.5	ALV K+ 4	37.54356527
26	Cy5.5	ALV K+ 4	81.76089784
27	Cy5.5	ALV K+ 4	144.8801138
28	Cy5.5	ALV K+ 4	251.7730924
29	Cy5.5	ALV K+ 4	396.6901073
30	Cy5.5	ALV K+ 4	573.8432369
31	Cy5.5	ALV K+ 4	757.8008895
32	Cy5.5	ALV K+ 4	941.7089553
33	Cy5.5	ALV K+ 4	1108.374106
34	Cy5.5	ALV K+ 4	1246.764935
35	Cy5.5	ALV K+ 4	1355.018101
36	Cy5.5	ALV K+ 4	1437.048788
37	Cy5.5	ALV K+ 4	1502.431418
38	Cy5.5	ALV K+ 4	1550.434467
39	Cy5.5	ALV K+ 4	1589.157776
40	Cy5.5	ALV K+ 4	1619.857919
41	Cy5.5	ALV K+ 4	1642.1573
42	Cy5.5	ALV K+ 4	1662.529473
43	Cy5.5	ALV K+ 4	1674.665639
44	Cy5.5	ALV K+ 4	1689.168157
45	Cy5.5	ALV K+ 4	1698.359859
46	Cy5.5	ALV K+ 4	1708.957863
47	Cy5.5	ALV K+ 4	1717.275346
48	Cy5.5	ALV K+ 4	1726.765188
49	Cy5.5	ALV K+ 4	1730.0323
50	Cy5.5	ALV K+ 4	1729.987714
1	ROX	ALV K+ 4	-5.104692396
2	ROX	ALV K+ 4	-2.659370761
3	ROX	ALV K+ 4	1.46284542
4	ROX	ALV K+ 4	2.25651753
5	ROX	ALV K+ 4	0.130819746
6	ROX	ALV K+ 4	-0.236005752
7	ROX	ALV K+ 4	-4.056817888
8	ROX	ALV K+ 4	0.382744869
9	ROX	ALV K+ 4	0.156337141
10	ROX	ALV K+ 4	0.921295088
11	ROX	ALV K+ 4	2.411072909
12	ROX	ALV K+ 4	-1.90134751
13	ROX	ALV K+ 4	-3.308818567
14	ROX	ALV K+ 4	1.207682023
15	ROX	ALV K+ 4	-2.131157139
16	ROX	ALV K+ 4	-1.893342796
17	ROX	ALV K+ 4	-6.522145146
18	ROX	ALV K+ 4	2.407849316
19	ROX	ALV K+ 4	0.442368629
20	ROX	ALV K+ 4	0.473881104
21	ROX	ALV K+ 4	3.329924973
22	ROX	ALV K+ 4	-3.662777714
23	ROX	ALV K+ 4	4.653111543
24	ROX	ALV K+ 4	0.399669696
25	ROX	ALV K+ 4	0.803182904
26	ROX	ALV K+ 4	1.061189271
27	ROX	ALV K+ 4	0.669617667
28	ROX	ALV K+ 4	0.829824251
29	ROX	ALV K+ 4	-1.90424469
30	ROX	ALV K+ 4	3.543126831
31	ROX	ALV K+ 4	2.176195797
32	ROX	ALV K+ 4	0.414927942
33	ROX	ALV K+ 4	-1.364349337
34	ROX	ALV K+ 4	3.330201701
35	ROX	ALV K+ 4	-2.010425126
36	ROX	ALV K+ 4	0.800355009
37	ROX	ALV K+ 4	-0.124492922
38	ROX	ALV K+ 4	5.12265725
39	ROX	ALV K+ 4	-1.506250526
40	ROX	ALV K+ 4	0.145325651
41	ROX	ALV K+ 4	1.428971656
42	ROX	ALV K+ 4	-1.066921877
43	ROX	ALV K+ 4	0.534740627
44	ROX	ALV K+ 4	1.456936492
45	ROX	ALV K+ 4	-1.110104935
46	ROX	ALV K+ 4	-2.351181692
47	ROX	ALV K+ 4	-2.754196603
48	ROX	ALV K+ 4	2.666215595
49	ROX	ALV K+ 4	-4.173623468
50	ROX	ALV K+ 4	0.123494437
1	Cy5.5	ALV K+ 5	-15.2903191
2	Cy5.5	ALV K+ 5	-4.255188246
3	Cy5.5	ALV K+ 5	2.098543106
4	Cy5.5	ALV K+ 5	-2.995980443
5	Cy5.5	ALV K+ 5	5.520707368
6	Cy5.5	ALV K+ 5	-2.202304981
7	Cy5.5	ALV K+ 5	3.778436519
8	Cy5.5	ALV K+ 5	1.939644797
9	Cy5.5	ALV K+ 5	-2.379428728
10	Cy5.5	ALV K+ 5	-0.473759403
11	Cy5.5	ALV K+ 5	0.659645648
12	Cy5.5	ALV K+ 5	2.967231301
13	Cy5.5	ALV K+ 5	-1.078953778
14	Cy5.5	ALV K+ 5	-4.559868939
15	Cy5.5	ALV K+ 5	1.972847487
16	Cy5.5	ALV K+ 5	-4.288930184
17	Cy5.5	ALV K+ 5	-3.00249749
18	Cy5.5	ALV K+ 5	-0.369317597
19	Cy5.5	ALV K+ 5	0.343929644
20	Cy5.5	ALV K+ 5	9.043123745
21	Cy5.5	ALV K+ 5	18.76937035
22	Cy5.5	ALV K+ 5	33.54435647
23	Cy5.5	ALV K+ 5	72.39595272
24	Cy5.5	ALV K+ 5	134.6231323
25	Cy5.5	ALV K+ 5	224.8108887
26	Cy5.5	ALV K+ 5	362.6121287
27	Cy5.5	ALV K+ 5	543.1919836
28	Cy5.5	ALV K+ 5	726.1200353
29	Cy5.5	ALV K+ 5	905.9179019
30	Cy5.5	ALV K+ 5	1074.163603
31	Cy5.5	ALV K+ 5	1218.026997
32	Cy5.5	ALV K+ 5	1334.559622
33	Cy5.5	ALV K+ 5	1424.524063
34	Cy5.5	ALV K+ 5	1494.371502
35	Cy5.5	ALV K+ 5	1545.708151
36	Cy5.5	ALV K+ 5	1587.55711
37	Cy5.5	ALV K+ 5	1616.073826
38	Cy5.5	ALV K+ 5	1639.481373
39	Cy5.5	ALV K+ 5	1655.734566
40	Cy5.5	ALV K+ 5	1671.253909
41	Cy5.5	ALV K+ 5	1679.759344
42	Cy5.5	ALV K+ 5	1689.655433
43	Cy5.5	ALV K+ 5	1695.752605
44	Cy5.5	ALV K+ 5	1701.260371
45	Cy5.5	ALV K+ 5	1704.112027
46	Cy5.5	ALV K+ 5	1709.701898
47	Cy5.5	ALV K+ 5	1715.374299
48	Cy5.5	ALV K+ 5	1719.771679
49	Cy5.5	ALV K+ 5	1720.970161
50	Cy5.5	ALV K+ 5	1723.293534
1	ROX	ALV K+ 5	-5.517967791
2	ROX	ALV K+ 5	-4.055647258
3	ROX	ALV K+ 5	5.046095351
4	ROX	ALV K+ 5	0.132755679
5	ROX	ALV K+ 5	-2.901159186
6	ROX	ALV K+ 5	-2.067485077
7	ROX	ALV K+ 5	1.629441928
8	ROX	ALV K+ 5	3.741961425
9	ROX	ALV K+ 5	-2.888737755
10	ROX	ALV K+ 5	0.668273141
11	ROX	ALV K+ 5	3.061603324
12	ROX	ALV K+ 5	-1.034915699
13	ROX	ALV K+ 5	-0.372463756
14	ROX	ALV K+ 5	-1.829274954
15	ROX	ALV K+ 5	0.99206346
16	ROX	ALV K+ 5	-1.902054013
17	ROX	ALV K+ 5	-0.011341964
18	ROX	ALV K+ 5	1.873191567
19	ROX	ALV K+ 5	1.985337373
20	ROX	ALV K+ 5	-2.366537666
21	ROX	ALV K+ 5	0.039974966
22	ROX	ALV K+ 5	-0.395312603
23	ROX	ALV K+ 5	1.089403929
24	ROX	ALV K+ 5	2.616318066
25	ROX	ALV K+ 5	-2.114334741
26	ROX	ALV K+ 5	0.730661774
27	ROX	ALV K+ 5	4.125934113
28	ROX	ALV K+ 5	0.651934995
29	ROX	ALV K+ 5	-4.718196805
30	ROX	ALV K+ 5	-1.155389894
31	ROX	ALV K+ 5	-2.906096264
32	ROX	ALV K+ 5	0.49007559
33	ROX	ALV K+ 5	-2.833511824
34	ROX	ALV K+ 5	3.640868827
35	ROX	ALV K+ 5	-2.072814067
36	ROX	ALV K+ 5	-1.336235244
37	ROX	ALV K+ 5	-3.25561977
38	ROX	ALV K+ 5	-5.896469918
39	ROX	ALV K+ 5	-1.77390704
40	ROX	ALV K+ 5	2.110027869
41	ROX	ALV K+ 5	-4.137686221
42	ROX	ALV K+ 5	1.27156926
43	ROX	ALV K+ 5	-1.903941524
44	ROX	ALV K+ 5	-1.131107329
45	ROX	ALV K+ 5	4.678527873
46	ROX	ALV K+ 5	3.236321122
47	ROX	ALV K+ 5	0.398728346
48	ROX	ALV K+ 5	3.786513318
49	ROX	ALV K+ 5	4.674000385
50	ROX	ALV K+ 5	-0.725055158
1	Cy5.5	ALV K+ 6	-13.16844894
2	Cy5.5	ALV K+ 6	-7.04515604
3	Cy5.5	ALV K+ 6	0.298187374
4	Cy5.5	ALV K+ 6	4.297075566
5	Cy5.5	ALV K+ 6	-1.847551939
6	Cy5.5	ALV K+ 6	2.012619728
7	Cy5.5	ALV K+ 6	1.388132358
8	Cy5.5	ALV K+ 6	-0.89381985
9	Cy5.5	ALV K+ 6	0.32813464
10	Cy5.5	ALV K+ 6	0.601176798
11	Cy5.5	ALV K+ 6	0.510297132
12	Cy5.5	ALV K+ 6	0.981550545
13	Cy5.5	ALV K+ 6	-2.144695174
14	Cy5.5	ALV K+ 6	-1.707297157
15	Cy5.5	ALV K+ 6	-1.705298432
16	Cy5.5	ALV K+ 6	0.284393002
17	Cy5.5	ALV K+ 6	-2.30847103
18	Cy5.5	ALV K+ 6	0.757118078
19	Cy5.5	ALV K+ 6	-1.890112982
20	Cy5.5	ALV K+ 6	3.044047787
21	Cy5.5	ALV K+ 6	5.297916752
22	Cy5.5	ALV K+ 6	16.92420755
23	Cy5.5	ALV K+ 6	31.00584285
24	Cy5.5	ALV K+ 6	67.43864352
25	Cy5.5	ALV K+ 6	121.279081
26	Cy5.5	ALV K+ 6	208.0787784
27	Cy5.5	ALV K+ 6	338.8680654
28	Cy5.5	ALV K+ 6	521.4298802
29	Cy5.5	ALV K+ 6	711.7550096
30	Cy5.5	ALV K+ 6	902.7651878
31	Cy5.5	ALV K+ 6	1084.434228
32	Cy5.5	ALV K+ 6	1246.662396
33	Cy5.5	ALV K+ 6	1378.960143
34	Cy5.5	ALV K+ 6	1482.482792
35	Cy5.5	ALV K+ 6	1557.570735
36	Cy5.5	ALV K+ 6	1619.205566
37	Cy5.5	ALV K+ 6	1664.78515
38	Cy5.5	ALV K+ 6	1698.815515
39	Cy5.5	ALV K+ 6	1723.539205
40	Cy5.5	ALV K+ 6	1747.150726
41	Cy5.5	ALV K+ 6	1759.690186
42	Cy5.5	ALV K+ 6	1773.104556
43	Cy5.5	ALV K+ 6	1779.80544
44	Cy5.5	ALV K+ 6	1791.617209
45	Cy5.5	ALV K+ 6	1799.076591
46	Cy5.5	ALV K+ 6	1806.405597
47	Cy5.5	ALV K+ 6	1807.634012
48	Cy5.5	ALV K+ 6	1808.30556
49	Cy5.5	ALV K+ 6	1809.425117
50	Cy5.5	ALV K+ 6	1814.72374
1	ROX	ALV K+ 6	-3.653799785
2	ROX	ALV K+ 6	0.275508335
3	ROX	ALV K+ 6	-0.603946215
4	ROX	ALV K+ 6	0.678513638
5	ROX	ALV K+ 6	-0.972537317
6	ROX	ALV K+ 6	-1.92585916
7	ROX	ALV K+ 6	3.663212706
8	ROX	ALV K+ 6	-1.470645723
9	ROX	ALV K+ 6	-1.076071967
10	ROX	ALV K+ 6	1.98360756
11	ROX	ALV K+ 6	1.272232597
12	ROX	ALV K+ 6	3.051941979
13	ROX	ALV K+ 6	-4.475303273
14	ROX	ALV K+ 6	0.182969317
15	ROX	ALV K+ 6	-0.918796669
16	ROX	ALV K+ 6	-4.243980248
17	ROX	ALV K+ 6	-0.382791359
18	ROX	ALV K+ 6	4.132447196
19	ROX	ALV K+ 6	-2.361090102
20	ROX	ALV K+ 6	0.650940185
21	ROX	ALV K+ 6	2.556596964
22	ROX	ALV K+ 6	4.818501379
23	ROX	ALV K+ 6	-0.684953819
24	ROX	ALV K+ 6	0.294918122
25	ROX	ALV K+ 6	0.207605106
26	ROX	ALV K+ 6	0.067386803
27	ROX	ALV K+ 6	-1.672040582
28	ROX	ALV K+ 6	5.416635393
29	ROX	ALV K+ 6	-3.588274131
30	ROX	ALV K+ 6	0.16596844
31	ROX	ALV K+ 6	-1.235503238
32	ROX	ALV K+ 6	-0.718948687
33	ROX	ALV K+ 6	1.342529946
34	ROX	ALV K+ 6	-1.206720741
35	ROX	ALV K+ 6	1.58626157
36	ROX	ALV K+ 6	-0.871246108
37	ROX	ALV K+ 6	-4.668707348
38	ROX	ALV K+ 6	-1.492458656
39	ROX	ALV K+ 6	-1.42249729
40	ROX	ALV K+ 6	1.322230393
41	ROX	ALV K+ 6	0.316951135
42	ROX	ALV K+ 6	2.219530976
43	ROX	ALV K+ 6	2.490241682
44	ROX	ALV K+ 6	0.6843874
45	ROX	ALV K+ 6	1.900094459
46	ROX	ALV K+ 6	1.013702758
47	ROX	ALV K+ 6	-3.012432687
48	ROX	ALV K+ 6	2.169443229
49	ROX	ALV K+ 6	-4.590872718
50	ROX	ALV K+ 6	1.924967498
1	Cy5.5	ALV K+ 7	-67.1159738
2	Cy5.5	ALV K+ 7	-29.27699373
3	Cy5.5	ALV K+ 7	-4.236538812
4	Cy5.5	ALV K+ 7	-4.884080419
5	Cy5.5	ALV K+ 7	3.931052273
6	Cy5.5	ALV K+ 7	4.386325049
7	Cy5.5	ALV K+ 7	-0.869485035
8	Cy5.5	ALV K+ 7	3.696238444
9	Cy5.5	ALV K+ 7	6.258793487
10	Cy5.5	ALV K+ 7	1.195821085
11	Cy5.5	ALV K+ 7	3.502095195
12	Cy5.5	ALV K+ 7	-0.036593418
13	Cy5.5	ALV K+ 7	2.913260002
14	Cy5.5	ALV K+ 7	1.032478325
15	Cy5.5	ALV K+ 7	1.450936453
16	Cy5.5	ALV K+ 7	-1.671077736
17	Cy5.5	ALV K+ 7	1.461788258
18	Cy5.5	ALV K+ 7	-0.183419427
19	Cy5.5	ALV K+ 7	-3.570853419
20	Cy5.5	ALV K+ 7	-1.334481061
21	Cy5.5	ALV K+ 7	4.284239178
22	Cy5.5	ALV K+ 7	5.950422852
23	Cy5.5	ALV K+ 7	16.78860665
24	Cy5.5	ALV K+ 7	50.2691972
25	Cy5.5	ALV K+ 7	98.34291439
26	Cy5.5	ALV K+ 7	171.2461546
27	Cy5.5	ALV K+ 7	292.5043424
28	Cy5.5	ALV K+ 7	457.72132
29	Cy5.5	ALV K+ 7	628.556216
30	Cy5.5	ALV K+ 7	804.031539
31	Cy5.5	ALV K+ 7	969.0330802
32	Cy5.5	ALV K+ 7	1114.360228
33	Cy5.5	ALV K+ 7	1237.156099
34	Cy5.5	ALV K+ 7	1331.833133
35	Cy5.5	ALV K+ 7	1406.461089
36	Cy5.5	ALV K+ 7	1459.370788
37	Cy5.5	ALV K+ 7	1499.066222
38	Cy5.5	ALV K+ 7	1531.698595
39	Cy5.5	ALV K+ 7	1555.519889
40	Cy5.5	ALV K+ 7	1577.632201
41	Cy5.5	ALV K+ 7	1590.191785
42	Cy5.5	ALV K+ 7	1599.997953
43	Cy5.5	ALV K+ 7	1606.54492
44	Cy5.5	ALV K+ 7	1616.000125
45	Cy5.5	ALV K+ 7	1625.043097
46	Cy5.5	ALV K+ 7	1630.916346
47	Cy5.5	ALV K+ 7	1634.443869
48	Cy5.5	ALV K+ 7	1639.052212
49	Cy5.5	ALV K+ 7	1641.483137
50	Cy5.5	ALV K+ 7	1641.173057
1	ROX	ALV K+ 7	-33.15217798
2	ROX	ALV K+ 7	-18.72586687
3	ROX	ALV K+ 7	-10.3828618
4	ROX	ALV K+ 7	-3.710577371
5	ROX	ALV K+ 7	-6.198493488
6	ROX	ALV K+ 7	-2.349642949
7	ROX	ALV K+ 7	3.744336791
8	ROX	ALV K+ 7	-0.066231127
9	ROX	ALV K+ 7	-0.202044118
10	ROX	ALV K+ 7	0.380593978
11	ROX	ALV K+ 7	1.610747478
12	ROX	ALV K+ 7	3.047916902
13	ROX	ALV K+ 7	4.056465924
14	ROX	ALV K+ 7	4.522366497
15	ROX	ALV K+ 7	6.019120937
16	ROX	ALV K+ 7	0.689069446
17	ROX	ALV K+ 7	1.850194714
18	ROX	ALV K+ 7	2.208156666
19	ROX	ALV K+ 7	-2.024363519
20	ROX	ALV K+ 7	0.562090683
21	ROX	ALV K+ 7	-2.380081683
22	ROX	ALV K+ 7	3.2028953
23	ROX	ALV K+ 7	-1.615126692
24	ROX	ALV K+ 7	0.015515715
25	ROX	ALV K+ 7	4.084258113
26	ROX	ALV K+ 7	3.828355628
27	ROX	ALV K+ 7	-0.513121799
28	ROX	ALV K+ 7	0.53626097
29	ROX	ALV K+ 7	2.561206313
30	ROX	ALV K+ 7	2.004256516
31	ROX	ALV K+ 7	-1.105017806
32	ROX	ALV K+ 7	-0.194117264
33	ROX	ALV K+ 7	2.09777113
34	ROX	ALV K+ 7	0.38621993
35	ROX	ALV K+ 7	-2.247643048
36	ROX	ALV K+ 7	-2.629522922
37	ROX	ALV K+ 7	-3.063442979
38	ROX	ALV K+ 7	-2.908554681
39	ROX	ALV K+ 7	3.414450156
40	ROX	ALV K+ 7	-5.82246825
41	ROX	ALV K+ 7	3.881077026
42	ROX	ALV K+ 7	2.301330117
43	ROX	ALV K+ 7	-1.313281521
44	ROX	ALV K+ 7	-0.744559871
45	ROX	ALV K+ 7	-0.205645952
46	ROX	ALV K+ 7	-1.897364836
47	ROX	ALV K+ 7	-2.629038443
48	ROX	ALV K+ 7	2.434755538
49	ROX	ALV K+ 7	-3.5642436
[truncated: 101 more rows]
